# Supplementary material for: ﻿Molecular and morphological evidence reveals hidden new taxa in Ochlodesochraceus (Bremer, 1861) (Lepidoptera, Hesperiidae, Hesperiinae) from China
Source: Zookeys. 2023 Jul 14;1169:203–20. doi: 10.3897/zookeys.1169.102322 (PMC10362428; doi:10.3897/zookeys.1169.102322)
Supplement: XML Treatment for Ochlodes ochraceus [file zookeys.1169.102322-treatment1.xml]

<!DOCTYPE tp:taxon-treatment
  PUBLIC "-//TaxonX//DTD Taxonomic Treatment Publishing DTD v0 20100105//EN" "tax-treatment-NSO.dtd">
<tp:taxon-treatment xmlns:tp="http://www.plazi.org/taxpub"><tp:treatment-meta><kwd-group><label>Taxon classification</label><kwd>
                <named-content content-type="kingdom">Animalia</named-content>
              </kwd><kwd>
                <named-content content-type="order">Lepidoptera</named-content>
              </kwd><kwd>
                <named-content content-type="family">Hesperiidae</named-content>
              </kwd></kwd-group><mixed-citation publication-type="journal"><person-group><name><surname>Zhu</surname><given-names>Lijuan</given-names></name><name><surname>Hou</surname><given-names>Yongxiang</given-names></name><name><surname>Chiba</surname><given-names>Hideyuki</given-names></name><name><surname>Osada</surname><given-names>Yohei</given-names></name><name><surname>Huang</surname><given-names>Zhenfu</given-names></name><name><surname>Sinev</surname><given-names>Sergey Yu.</given-names></name><name><surname>Wang</surname><given-names>Min</given-names></name><name><surname>Fan</surname><given-names>Xiaoling</given-names></name></person-group><article-title>﻿Molecular and morphological evidence reveals hidden new taxa in <italic><tp:taxon-name><tp:taxon-name-part taxon-name-part-type="genus" reg="Ochlodes">Ochlodes</tp:taxon-name-part><tp:taxon-name-part taxon-name-part-type="species" reg="ochraceus">ochraceus</tp:taxon-name-part></tp:taxon-name></italic> (Bremer, 1861) (<tp:taxon-name><tp:taxon-name-part taxon-name-part-type="order">Lepidoptera</tp:taxon-name-part></tp:taxon-name>, <tp:taxon-name><tp:taxon-name-part taxon-name-part-type="family">Hesperiidae</tp:taxon-name-part></tp:taxon-name>, <tp:taxon-name><tp:taxon-name-part taxon-name-part-type="subfamily">Hesperiinae</tp:taxon-name-part></tp:taxon-name>) from China</article-title><source>Zookeys</source><day>14</day><month>07</month><year>2023</year><volume>1169</volume><fpage>203</fpage><lpage>220</lpage><pub-id pub-id-type="doi">10.3897/zookeys.1169.102322</pub-id></mixed-citation></tp:treatment-meta><tp:nomenclature><label>﻿</label><tp:taxon-name>
              <object-id xmlns:xlink="http://www.w3.org/1999/xlink" content-type="arpha" xlink:type="simple">5E32264B-FDCB-5EB7-98F6-0AD19AB19C6E</object-id>
              <tp:taxon-name-part taxon-name-part-type="genus" reg="Ochlodes">Ochlodes</tp:taxon-name-part>
              <tp:taxon-name-part taxon-name-part-type="species" reg="ochraceus">ochraceus</tp:taxon-name-part>
            </tp:taxon-name><tp:taxon-authority>(Bremer, 1861)</tp:taxon-authority><xref ref-type="fig" rid="F3">Figs 3A–C</xref><xref ref-type="fig" rid="F4">, 4G, H</xref><tp:nomenclature-citation-list><tp:nomenclature-citation><tp:taxon-name>
                  <tp:taxon-name-part taxon-name-part-type="genus" reg="Pamphila">Pamphila</tp:taxon-name-part>
                  <tp:taxon-name-part taxon-name-part-type="species" reg="ochracea">ochracea</tp:taxon-name-part>
                </tp:taxon-name><comment>Bremer, 1861: 473 (type locality, original label: Ussuri). Lectotype (location: Primorsky Kray, Russia), designated herein.</comment></tp:nomenclature-citation><tp:nomenclature-citation><tp:taxon-name>
                  <tp:taxon-name-part taxon-name-part-type="genus" reg="Ochlodes">Ochlodes</tp:taxon-name-part>
                  <tp:taxon-name-part taxon-name-part-type="species" reg="ochracea">ochracea</tp:taxon-name-part>
                </tp:taxon-name><comment>: <xref ref-type="bibr" rid="B13">Evans 1949</xref>: 353; <xref ref-type="bibr" rid="B8">Chiba and Tsukiyama 1996</xref>: 16, pl 1 fig. 19; Tuzov et al. 1997: 129; <xref ref-type="bibr" rid="B39">Wang 1999</xref>: 286; <xref ref-type="bibr" rid="B44">Zhou and Zhu 2003</xref>: 196.</comment></tp:nomenclature-citation><tp:nomenclature-citation><tp:taxon-name>
                  <tp:taxon-name-part taxon-name-part-type="genus" reg="Ochlodes">Ochlodes</tp:taxon-name-part>
                  <tp:taxon-name-part taxon-name-part-type="species" reg="ochracea">ochracea</tp:taxon-name-part>
                  <tp:taxon-name-part taxon-name-part-type="subspecies" reg="rikuchina">rikuchina</tp:taxon-name-part>
                </tp:taxon-name><comment>: <xref ref-type="bibr" rid="B29">Lee 1982</xref>, pl 63 figs 243A, B.</comment></tp:nomenclature-citation></tp:nomenclature-citation-list></tp:nomenclature><tp:treatment-sec sec-type="diagnosis" id="SECID0EJIAI"><title>Diagnosis.</title><p>Antenna with black and white stripes, club thick. Male genitalia (<italic>n</italic> = 5): tegumen extend distally; uncus wide; valva with dorsodistal process finger-like and round at tip, ventrodistal process widen and round; phallus with lateral process longer than subzonal sheath, distal half not enlarged and serrated reaching tip of phallus.</p><fig id="F4" position="float" orientation="portrait"><object-id xmlns:xlink="http://www.w3.org/1999/xlink" content-type="doi" xlink:type="simple">10.3897/zookeys.1169.102322.figure4</object-id><object-id xmlns:xlink="http://www.w3.org/1999/xlink" content-type="arpha" xlink:type="simple">58C8F4F2-9045-579A-9E6B-B40800BA9E3E</object-id><label>Figure 4.</label><caption><p>Male genitalia of four <italic><tp:taxon-name><tp:taxon-name-part taxon-name-part-type="genus" reg="Ochlodes">Ochlodes</tp:taxon-name-part></tp:taxon-name></italic> species <bold>A, B</bold><italic><tp:taxon-name><tp:taxon-name-part taxon-name-part-type="genus" reg="Ochlodes">O.</tp:taxon-name-part><tp:taxon-name-part taxon-name-part-type="species" reg="pseudochraceus">pseudochraceus</tp:taxon-name-part></tp:taxon-name></italic> sp. nov. <bold>A</bold> holotype, male, <named-content xmlns:xlink="http://www.w3.org/1999/xlink" content-type="dwc:institutional_code" xlink:title="South China Agricultural University" xlink:href="http://grbio.org/institution/south-china-agricultural-university" xlink:type="simple">SCAU</named-content> He2614 <bold>B</bold> paratypes, male, <named-content xmlns:xlink="http://www.w3.org/1999/xlink" content-type="dwc:institutional_code" xlink:title="South China Agricultural University" xlink:href="http://grbio.org/institution/south-china-agricultural-university" xlink:type="simple">SCAU</named-content> He2676 <bold>C, D</bold><italic><tp:taxon-name><tp:taxon-name-part taxon-name-part-type="genus" reg="Ochlodes">O.</tp:taxon-name-part><tp:taxon-name-part taxon-name-part-type="species" reg="cryptochraceus">cryptochraceus</tp:taxon-name-part></tp:taxon-name></italic> sp. nov. <bold>C</bold> holotype, male, <named-content xmlns:xlink="http://www.w3.org/1999/xlink" content-type="dwc:institutional_code" xlink:title="South China Agricultural University" xlink:href="http://grbio.org/institution/south-china-agricultural-university" xlink:type="simple">SCAU</named-content> He2605 <bold>D</bold> paratypes, male, <named-content xmlns:xlink="http://www.w3.org/1999/xlink" content-type="dwc:institutional_code" xlink:title="South China Agricultural University" xlink:href="http://grbio.org/institution/south-china-agricultural-university" xlink:type="simple">SCAU</named-content> He2678 <bold>E</bold>, <bold>F</bold><italic><tp:taxon-name><tp:taxon-name-part taxon-name-part-type="genus" reg="Ochlodes">O.</tp:taxon-name-part><tp:taxon-name-part taxon-name-part-type="species" reg="rikuchina">rikuchina</tp:taxon-name-part></tp:taxon-name></italic> stat. rev. <bold>E</bold> male, <named-content xmlns:xlink="http://www.w3.org/1999/xlink" content-type="dwc:institutional_code" xlink:title="South China Agricultural University" xlink:href="http://grbio.org/institution/south-china-agricultural-university" xlink:type="simple">SCAU</named-content> He2726 <bold>F</bold> male, <named-content xmlns:xlink="http://www.w3.org/1999/xlink" content-type="dwc:institutional_code" xlink:title="South China Agricultural University" xlink:href="http://grbio.org/institution/south-china-agricultural-university" xlink:type="simple">SCAU</named-content> He2736 <bold>G, H</bold><italic><tp:taxon-name><tp:taxon-name-part taxon-name-part-type="genus" reg="Ochlodes">O.</tp:taxon-name-part><tp:taxon-name-part taxon-name-part-type="species" reg="ochraceus">ochraceus</tp:taxon-name-part></tp:taxon-name></italic><bold>G</bold> male, <named-content xmlns:xlink="http://www.w3.org/1999/xlink" content-type="dwc:institutional_code" xlink:title="South China Agricultural University" xlink:href="http://grbio.org/institution/south-china-agricultural-university" xlink:type="simple">SCAU</named-content> He2728 <bold>H</bold> male, Amur, Russia.</p></caption><graphic xmlns:xlink="http://www.w3.org/1999/xlink" xlink:href="zookeys-1169-203_article-102322__-g004.jpg" position="float" orientation="portrait" xlink:type="simple" id="oo_877908.jpg"><uri content-type="original_file" xlink:type="simple">https://binary.pensoft.net/fig/877908</uri></graphic></fig></tp:treatment-sec><tp:treatment-sec sec-type="material" id="SECID0EOMAI"><title>Specimens examined.</title><p><bold><italic>Lectotype</italic></bold>, ♂, Primorsky Kray, Russia (<named-content xmlns:xlink="http://www.w3.org/1999/xlink" content-type="dwc:institutional_code" xlink:title="Zoological Institute of Russian Academy of Sciences" xlink:href="http://grbio.org/institution/russian-academy-sciences-zoological-institute-zoological-museum" xlink:type="simple">ZIN</named-content>); 1♂, SCAU_He2728, 2.III.2018, Primorshy kray, Chuguevsky district, Russia (<named-content xmlns:xlink="http://www.w3.org/1999/xlink" content-type="dwc:institutional_code" xlink:title="Osaka Museum of Natural History" xlink:href="http://grbio.org/institution/osaka-museum-natural-history" xlink:type="simple">OMNH</named-content>); 1♂, SCAU_He2731, 7.VII.2015, Primorshy kray, Spassky district, Russia (<named-content xmlns:xlink="http://www.w3.org/1999/xlink" content-type="dwc:institutional_code" xlink:title="Osaka Museum of Natural History" xlink:href="http://grbio.org/institution/osaka-museum-natural-history" xlink:type="simple">OMNH</named-content>); 1♂, SCAU_He2732, 7.VII.2015, Primorsky Kray, Spassky district, Russia (<named-content xmlns:xlink="http://www.w3.org/1999/xlink" content-type="dwc:institutional_code" xlink:title="Osaka Museum of Natural History" xlink:href="http://grbio.org/institution/osaka-museum-natural-history" xlink:type="simple">OMNH</named-content>); 1♂, 7.III.2018, Primorsky Kray, Chuguevsky district, Russia, Golovizin V. Col; 1♂, 7 VII 2016, Primorsky Kray, Chuguevsky district, Russia, Golovizin V. Col; 2♂, 6.VII.1974, Maoershan, Heilongjiang Province (<abbrev xmlns:xlink="http://www.w3.org/1999/xlink" content-type="institution" xlink:title="Northeast Forestry University" id="ABBRID0EKNAI" xlink:type="simple">NEFU</abbrev>); 1♂, Amur (<named-content xmlns:xlink="http://www.w3.org/1999/xlink" content-type="dwc:institutional_code" xlink:title="Zoologisches Forschungsmuseum Alexander Koenig" xlink:href="http://grbio.org/institution/zoologisches-forschungsmuseum-alexander-koenig" xlink:type="simple">ZFMK</named-content> Lep153522); 1♂ VI 1927, Maoershan, Heilongjiang Province (<named-content xmlns:xlink="http://www.w3.org/1999/xlink" content-type="dwc:institutional_code" xlink:title="Zoologisches Forschungsmuseum Alexander Koenig" xlink:href="http://grbio.org/institution/zoologisches-forschungsmuseum-alexander-koenig" xlink:type="simple">ZFMK</named-content>); 1♂, 7.VII.2016, Acheng district, Heilongjiang Province, (<abbrev xmlns:xlink="http://www.w3.org/1999/xlink" xlink:title="private collection of Hideyuki Chiba" id="ABBRID0EZNAI" xlink:type="simple">HC</abbrev>).</p></tp:treatment-sec><tp:treatment-sec sec-type="distribution" id="SECID0E4NAI"><title>Distribution.</title><p>China (Heilongjiang, Jilin); Russia (Far East); Korea.</p></tp:treatment-sec><tp:treatment-sec><!--Section generated to contain objects referenced in tp:taxon-treatment.--><fig id="F3" position="float" orientation="portrait"><object-id xmlns:xlink="http://www.w3.org/1999/xlink" content-type="doi" xlink:type="simple">10.3897/zookeys.1169.102322.figure3</object-id><object-id xmlns:xlink="http://www.w3.org/1999/xlink" content-type="arpha" xlink:type="simple">715966B4-1CE6-5976-9299-7BB2A6EED505</object-id><label>Figure 3.</label><caption><p>Adults of four <italic><tp:taxon-name><tp:taxon-name-part taxon-name-part-type="genus" reg="Ochlodes">Ochlodes</tp:taxon-name-part></tp:taxon-name></italic> species <bold>A–C</bold><italic><tp:taxon-name><tp:taxon-name-part taxon-name-part-type="genus" reg="Ochlodes">O.</tp:taxon-name-part><tp:taxon-name-part taxon-name-part-type="species" reg="ochracea">ochracea</tp:taxon-name-part></tp:taxon-name></italic><bold>A</bold> lectotype, male, Primorsky Kray, Russia <bold>B</bold> male, Primorsky Kray, Russia, <named-content xmlns:xlink="http://www.w3.org/1999/xlink" content-type="dwc:institutional_code" xlink:title="South China Agricultural University" xlink:href="http://grbio.org/institution/south-china-agricultural-university" xlink:type="simple">SCAU</named-content> He2728 <bold>C</bold> male, Amur, Russia <bold>D–G</bold><italic><tp:taxon-name><tp:taxon-name-part taxon-name-part-type="genus" reg="Ochlodes">O.</tp:taxon-name-part><tp:taxon-name-part taxon-name-part-type="species" reg="rikuchina">rikuchina</tp:taxon-name-part></tp:taxon-name></italic> stat. rev. <bold>D</bold> female, Miyanoshita, Japan (<named-content xmlns:xlink="http://www.w3.org/1999/xlink" content-type="dwc:institutional_code" xlink:title="Natural History Museum, London, United Kingdom" xlink:href="http://grbio.org/institution/natural-history-museum-london" xlink:type="simple">NHMUK</named-content>) <bold>E</bold> neotype, male, Iwate, Japan (designated herein), <named-content xmlns:xlink="http://www.w3.org/1999/xlink" content-type="dwc:institutional_code" xlink:title="South China Agricultural University" xlink:href="http://grbio.org/institution/south-china-agricultural-university" xlink:type="simple">SCAU</named-content> He2726 <bold>F</bold> male, Japan, <named-content xmlns:xlink="http://www.w3.org/1999/xlink" content-type="dwc:institutional_code" xlink:title="South China Agricultural University" xlink:href="http://grbio.org/institution/south-china-agricultural-university" xlink:type="simple">SCAU</named-content> He2736 <bold>G</bold> female, Japan, <named-content xmlns:xlink="http://www.w3.org/1999/xlink" content-type="dwc:institutional_code" xlink:title="South China Agricultural University" xlink:href="http://grbio.org/institution/south-china-agricultural-university" xlink:type="simple">SCAU</named-content> He2727 <bold>H</bold><tp:taxon-name><tp:taxon-name-part taxon-name-part-type="genus" reg="Augiades">Augiades</tp:taxon-name-part><tp:taxon-name-part taxon-name-part-type="species" reg="ochracea">ochracea</tp:taxon-name-part><tp:taxon-name-part taxon-name-part-type="infraspecific-rank">var.</tp:taxon-name-part><tp:taxon-name-part taxon-name-part-type="variety" reg="ampittiformis">ampittiformis</tp:taxon-name-part></tp:taxon-name>. holotype, female, Tokyo, Japan <bold>I–K</bold><italic><tp:taxon-name><tp:taxon-name-part taxon-name-part-type="genus" reg="Ochlodes">O.</tp:taxon-name-part><tp:taxon-name-part taxon-name-part-type="species" reg="pseudochraceus">pseudochraceus</tp:taxon-name-part></tp:taxon-name></italic> sp. nov. <bold>I</bold> holotype, male, Zhejiang, <named-content xmlns:xlink="http://www.w3.org/1999/xlink" content-type="dwc:institutional_code" xlink:title="South China Agricultural University" xlink:href="http://grbio.org/institution/south-china-agricultural-university" xlink:type="simple">SCAU</named-content> He2614 <bold>J</bold> paratype, male, Zhejiang, <named-content xmlns:xlink="http://www.w3.org/1999/xlink" content-type="dwc:institutional_code" xlink:title="South China Agricultural University" xlink:href="http://grbio.org/institution/south-china-agricultural-university" xlink:type="simple">SCAU</named-content> He2676 <bold>K</bold> paratypes, female, Zhejiang, <named-content xmlns:xlink="http://www.w3.org/1999/xlink" content-type="dwc:institutional_code" xlink:title="South China Agricultural University" xlink:href="http://grbio.org/institution/south-china-agricultural-university" xlink:type="simple">SCAU</named-content> He2637 <bold>L–N</bold><italic><tp:taxon-name><tp:taxon-name-part taxon-name-part-type="genus" reg="Ochlodes">O.</tp:taxon-name-part><tp:taxon-name-part taxon-name-part-type="species" reg="cryptochraceus">cryptochraceus</tp:taxon-name-part></tp:taxon-name></italic> sp. nov. <bold>L</bold> holotype, male, Hubei, <named-content xmlns:xlink="http://www.w3.org/1999/xlink" content-type="dwc:institutional_code" xlink:title="South China Agricultural University" xlink:href="http://grbio.org/institution/south-china-agricultural-university" xlink:type="simple">SCAU</named-content> He2605 <bold>M</bold> paratype, male, Shaanxi, <named-content xmlns:xlink="http://www.w3.org/1999/xlink" content-type="dwc:institutional_code" xlink:title="South China Agricultural University" xlink:href="http://grbio.org/institution/south-china-agricultural-university" xlink:type="simple">SCAU</named-content> He2678 <bold>N</bold> paratypes, female, Shaanxi, <named-content xmlns:xlink="http://www.w3.org/1999/xlink" content-type="dwc:institutional_code" xlink:title="South China Agricultural University" xlink:href="http://grbio.org/institution/south-china-agricultural-university" xlink:type="simple">SCAU</named-content> He2632.</p></caption><graphic xmlns:xlink="http://www.w3.org/1999/xlink" xlink:href="zookeys-1169-203_article-102322__-g003.jpg" position="float" orientation="portrait" xlink:type="simple" id="oo_877907.jpg"><uri content-type="original_file" xlink:type="simple">https://binary.pensoft.net/fig/877907</uri></graphic></fig></tp:treatment-sec><ref-list><ref id="B13"><mixed-citation xmlns:xlink="http://www.w3.org/1999/xlink" xlink:type="simple"><person-group><name name-style="western"><surname>Evans</surname><given-names>WH</given-names></name></person-group> (<year>1949</year>) <source>A catalogue of the <tp:taxon-name><tp:taxon-name-part taxon-name-part-type="family">Hesperiidae</tp:taxon-name-part></tp:taxon-name> from Europe, Asia and Australia in the British Museum (Natural History).</source><publisher-name>British Museum (Natural History)</publisher-name>, <publisher-loc>London</publisher-loc>, <size units="page">502 pp</size>. <ext-link xlink:href="10.5962/bhl.title.105941" ext-link-type="doi" xlink:type="simple">https://doi.org/10.5962/bhl.title.105941</ext-link></mixed-citation></ref><ref id="B8"><mixed-citation xmlns:xlink="http://www.w3.org/1999/xlink" xlink:type="simple"><person-group><name name-style="western"><surname>Chiba</surname><given-names>H</given-names></name><name name-style="western"><surname>Tsukiyama</surname><given-names>H</given-names></name></person-group> (<year>1996</year>) <article-title>A review of the genus <italic><tp:taxon-name><tp:taxon-name-part taxon-name-part-type="genus">Ochlodes</tp:taxon-name-part></tp:taxon-name></italic> Scudder, 1872, with special reference to the Eurasian species (<tp:taxon-name><tp:taxon-name-part taxon-name-part-type="order">Lepidoptera</tp:taxon-name-part></tp:taxon-name>: <tp:taxon-name><tp:taxon-name-part taxon-name-part-type="family">Hesperiidae</tp:taxon-name-part></tp:taxon-name>).</article-title><source>Butterflies</source><volume>14</volume>: <fpage>3</fpage>–<lpage>16</lpage>. <ext-link xlink:href="https://jglobal.jst.go.jp/en/detailJGLOBALID=200902132111852478" ext-link-type="uri" xlink:type="simple">https://jglobal.jst.go.jp/en/detailJGLOBALID=200902132111852478</ext-link></mixed-citation></ref><ref id="B39"><mixed-citation xmlns:xlink="http://www.w3.org/1999/xlink" xlink:type="simple"><person-group><name name-style="western"><surname>Wang</surname><given-names>ZC</given-names></name></person-group> (<year>1999</year>) Monographia of original colored and size butterflies of China’s Northeast. Jilin Scientific and Technological Publishing House, Jilin, 316.</mixed-citation></ref><ref id="B44"><mixed-citation xmlns:xlink="http://www.w3.org/1999/xlink" xlink:type="simple"><person-group><name name-style="western"><surname>Zhou</surname><given-names>Y</given-names></name><name name-style="western"><surname>Zhu</surname><given-names>JY</given-names></name></person-group> (<year>2003</year>) <source>A colour album of butterflies of Chang Bai Mountains in China.</source><publisher-name>Jilin Education Press</publisher-name>, <publisher-loc>Jilin</publisher-loc>, <size units="page">205 pp</size>.</mixed-citation></ref><ref id="B29"><mixed-citation xmlns:xlink="http://www.w3.org/1999/xlink" xlink:type="simple"><person-group><name name-style="western"><surname>Lee</surname><given-names>SM</given-names></name></person-group> (<year>1982</year>) <source>Butterflies of Korea.</source><publisher-name>Editorial Committee of Insecta Koreana</publisher-name>, <publisher-loc>Korea</publisher-loc>, <size units="page">125 pp</size>.</mixed-citation></ref></ref-list></tp:taxon-treatment>
