# Supplementary material for: ﻿Molecular and morphological evidence reveals hidden new taxa in Ochlodesochraceus (Bremer, 1861) (Lepidoptera, Hesperiidae, Hesperiinae) from China
Source: Zookeys. 2023 Jul 14;1169:203–20. doi: 10.3897/zookeys.1169.102322 (PMC10362428; doi:10.3897/zookeys.1169.102322)
Supplement: XML Treatment for Ochlodes rikuchina [file zookeys.1169.102322-treatment2.xml]

<!DOCTYPE tp:taxon-treatment
  PUBLIC "-//TaxonX//DTD Taxonomic Treatment Publishing DTD v0 20100105//EN" "tax-treatment-NSO.dtd">
<tp:taxon-treatment xmlns:tp="http://www.plazi.org/taxpub"><tp:treatment-meta><kwd-group><label>Taxon classification</label><kwd>
                <named-content content-type="kingdom">Animalia</named-content>
              </kwd><kwd>
                <named-content content-type="order">Lepidoptera</named-content>
              </kwd><kwd>
                <named-content content-type="family">Hesperiidae</named-content>
              </kwd></kwd-group><mixed-citation publication-type="journal"><person-group><name><surname>Zhu</surname><given-names>Lijuan</given-names></name><name><surname>Hou</surname><given-names>Yongxiang</given-names></name><name><surname>Chiba</surname><given-names>Hideyuki</given-names></name><name><surname>Osada</surname><given-names>Yohei</given-names></name><name><surname>Huang</surname><given-names>Zhenfu</given-names></name><name><surname>Sinev</surname><given-names>Sergey Yu.</given-names></name><name><surname>Wang</surname><given-names>Min</given-names></name><name><surname>Fan</surname><given-names>Xiaoling</given-names></name></person-group><article-title>﻿Molecular and morphological evidence reveals hidden new taxa in <italic><tp:taxon-name><tp:taxon-name-part taxon-name-part-type="genus" reg="Ochlodes">Ochlodes</tp:taxon-name-part><tp:taxon-name-part taxon-name-part-type="species" reg="ochraceus">ochraceus</tp:taxon-name-part></tp:taxon-name></italic> (Bremer, 1861) (<tp:taxon-name><tp:taxon-name-part taxon-name-part-type="order">Lepidoptera</tp:taxon-name-part></tp:taxon-name>, <tp:taxon-name><tp:taxon-name-part taxon-name-part-type="family">Hesperiidae</tp:taxon-name-part></tp:taxon-name>, <tp:taxon-name><tp:taxon-name-part taxon-name-part-type="subfamily">Hesperiinae</tp:taxon-name-part></tp:taxon-name>) from China</article-title><source>Zookeys</source><day>14</day><month>07</month><year>2023</year><volume>1169</volume><fpage>203</fpage><lpage>220</lpage><pub-id pub-id-type="doi">10.3897/zookeys.1169.102322</pub-id></mixed-citation></tp:treatment-meta><tp:nomenclature><label>﻿</label><tp:taxon-name>
              <object-id xmlns:xlink="http://www.w3.org/1999/xlink" content-type="arpha" xlink:type="simple">F04C3D95-BFA0-57ED-9798-8DAFD2223712</object-id>
              <tp:taxon-name-part taxon-name-part-type="genus" reg="Ochlodes">Ochlodes</tp:taxon-name-part>
              <tp:taxon-name-part taxon-name-part-type="species" reg="rikuchina">rikuchina</tp:taxon-name-part>
            </tp:taxon-name><tp:taxon-authority>(Butler, 1878)</tp:taxon-authority><tp:taxon-status xmlns:xlink="http://www.w3.org/1999/xlink" xlink:type="simple">stat. rev.</tp:taxon-status><xref ref-type="fig" rid="F3">Figs 3D–H</xref><xref ref-type="fig" rid="F4">, 4E, F</xref><xref ref-type="fig" rid="F5">, 5C</xref><tp:nomenclature-citation-list><tp:nomenclature-citation><tp:taxon-name>
                  <tp:taxon-name-part taxon-name-part-type="genus" reg="Pamphila">Pamphila</tp:taxon-name-part>
                  <tp:taxon-name-part taxon-name-part-type="species" reg="rikuchina">rikuchina</tp:taxon-name-part>
                </tp:taxon-name><comment>Butler, 1878: 285. Neotype ♂, designated herein (type locality: Oshu-shi, Iwate prefecture, Japan).</comment></tp:nomenclature-citation><tp:nomenclature-citation><tp:taxon-name>
                  <tp:taxon-name-part taxon-name-part-type="genus" reg="Augiades">Augiades</tp:taxon-name-part>
                  <tp:taxon-name-part taxon-name-part-type="species" reg="ochracea">ochracea</tp:taxon-name-part>
                  <tp:taxon-name-part taxon-name-part-type="infraspecific-rank">var.</tp:taxon-name-part>
                  <tp:taxon-name-part taxon-name-part-type="variety" reg="ampittiformis">ampittiformis</tp:taxon-name-part>
                </tp:taxon-name><comment>Matsumura, 1919: 737–738 (type locality: Nakano near Tokyo, Japan).</comment></tp:nomenclature-citation><tp:nomenclature-citation><tp:taxon-name>
                  <tp:taxon-name-part taxon-name-part-type="genus" reg="Ochlodes">Ochlodes</tp:taxon-name-part>
                  <tp:taxon-name-part taxon-name-part-type="species" reg="ochracea">ochracea</tp:taxon-name-part>
                  <tp:taxon-name-part taxon-name-part-type="subspecies" reg="rikuchina">rikuchina</tp:taxon-name-part>
                </tp:taxon-name><comment>: <xref ref-type="bibr" rid="B27">Kudrna 1974</xref>; <xref ref-type="bibr" rid="B26">Kawazoé and Wakabayashi 1976</xref>.</comment></tp:nomenclature-citation></tp:nomenclature-citation-list></tp:nomenclature><tp:treatment-sec sec-type="material" id="SECID0ENRAI"><title>Specimens examined.</title><p><bold><italic>Neotype</italic></bold>, ♂, SCAU_He 2726, 31.VII.2010, Omorisawa, Isawa, Oshu-shi, Iwate prefecture, Japan, S. Sakuratani leg; type, ♀, Miyanoshita, Japan (<named-content xmlns:xlink="http://www.w3.org/1999/xlink" content-type="dwc:institutional_code" xlink:title="Natural History Museum, London, United Kingdom" xlink:href="http://grbio.org/institution/natural-history-museum-london" xlink:type="simple">NHMUK</named-content>//BMNH(E) #1055523); 1♂, SCAU_He 2729, 1♂, SCAU_He 2730, 12.VII.2021, Ueda-shi, Japan; 1♂, SCAU_He 2734, Japan; 1♀, SCAU_He2727, 17.VIII.1990, Aichi-pref., Mt. Naganoyama, Japan, Yamanaka leg.; 1♂, 31.VII.2010, S. Sakuratani leg., (<abbrev xmlns:xlink="http://www.w3.org/1999/xlink" xlink:title="private collection of Hideyuki Chiba" id="ABBRID0E4RAI" xlink:type="simple">HC</abbrev>); 1♂,7.VII.2001, Miyagi-pref., Ishinomaki, Japan, S. Sakuratani leg., (<abbrev xmlns:xlink="http://www.w3.org/1999/xlink" xlink:title="private collection of Hideyuki Chiba" id="ABBRID0EBSAI" xlink:type="simple">HC</abbrev>); 8♂, 7♀, 17.VII.1997, Gunma-pref., Mt. Haruna, Japan, H. Chiba leg., (<abbrev xmlns:xlink="http://www.w3.org/1999/xlink" xlink:title="private collection of Hideyuki Chiba" id="ABBRID0EFSAI" xlink:type="simple">HC</abbrev>); 1♂, 28.VII.1976, Gunma-pref., Hotaka, Japan, H. Chiba leg., (<abbrev xmlns:xlink="http://www.w3.org/1999/xlink" xlink:title="private collection of Hideyuki Chiba" id="ABBRID0EJSAI" xlink:type="simple">HC</abbrev>); 7♂, 1♀, 5.VI.1977, Tokyo, Itsukaichi, Japan, H. Chiba leg., (<abbrev xmlns:xlink="http://www.w3.org/1999/xlink" xlink:title="private collection of Hideyuki Chiba" id="ABBRID0ENSAI" xlink:type="simple">HC</abbrev>); 1♂, 30.V.1971, Tokyo, Okutama Japan, (<abbrev xmlns:xlink="http://www.w3.org/1999/xlink" xlink:title="private collection of Hideyuki Chiba" id="ABBRID0ERSAI" xlink:type="simple">HC</abbrev>); 1♂, 4.VII.1996, Tochigi-pref, Shinobara, Japan, S. Hashimoto leg., (<abbrev xmlns:xlink="http://www.w3.org/1999/xlink" xlink:title="private collection of Hideyuki Chiba" id="ABBRID0EVSAI" xlink:type="simple">HC</abbrev>); 1♂, 18.VII.1976, Nagano-pref, Lake Matsubara Japan, (<abbrev xmlns:xlink="http://www.w3.org/1999/xlink" xlink:title="private collection of Hideyuki Chiba" id="ABBRID0EZSAI" xlink:type="simple">HC</abbrev>); 2♂, 5.V.2007, Nagano-pref, Azumi Japan, (<abbrev xmlns:xlink="http://www.w3.org/1999/xlink" xlink:title="private collection of Hideyuki Chiba" id="ABBRID0E4SAI" xlink:type="simple">HC</abbrev>); 1♂, 7.VII.1996, Nagano-pref., Togakushi, Japan, A. Okubo leg., (<abbrev xmlns:xlink="http://www.w3.org/1999/xlink" xlink:title="private collection of Hideyuki Chiba" id="ABBRID0EBTAI" xlink:type="simple">HC</abbrev>); 1♂, 15.VII.1995, Nagano-pref., Kaida, Japan, Yamanaka leg., (<abbrev xmlns:xlink="http://www.w3.org/1999/xlink" xlink:title="private collection of Hideyuki Chiba" id="ABBRID0EFTAI" xlink:type="simple">HC</abbrev>); 3♂, 1♀, 2.VIII.1997, Nagano-pref., Kaida, Japan, Yamanaka leg., (<abbrev xmlns:xlink="http://www.w3.org/1999/xlink" xlink:title="private collection of Hideyuki Chiba" id="ABBRID0EJTAI" xlink:type="simple">HC</abbrev>); 4♂, 1♀, 17.VIII.1990, Aichi-pref., Mt. Naganoyama, Japan, Yamanaka leg., (<abbrev xmlns:xlink="http://www.w3.org/1999/xlink" xlink:title="private collection of Hideyuki Chiba" id="ABBRID0ENTAI" xlink:type="simple">HC</abbrev>); 1♂, 1♀, 20.VI.1995, Aichi-pref. Iwanami, Japan, Yamanaka leg., (<abbrev xmlns:xlink="http://www.w3.org/1999/xlink" xlink:title="private collection of Hideyuki Chiba" id="ABBRID0ERTAI" xlink:type="simple">HC</abbrev>); 1♂, 27.V.1990, Gifu-pref., Nagataki, Japan, H. Yamanaka leg., (<abbrev xmlns:xlink="http://www.w3.org/1999/xlink" xlink:title="private collection of Hideyuki Chiba" id="ABBRID0EVTAI" xlink:type="simple">HC</abbrev>); 1♂, 16.VI.1991, Okayama-pref., Niimi, Japan, Osaka leg., (<abbrev xmlns:xlink="http://www.w3.org/1999/xlink" xlink:title="private collection of Hideyuki Chiba" id="ABBRID0EZTAI" xlink:type="simple">HC</abbrev>); 2♂, 28.VI.1998, Okayama-pref., Kawakami Japan, (<abbrev xmlns:xlink="http://www.w3.org/1999/xlink" xlink:title="private collection of Hideyuki Chiba" id="ABBRID0E4TAI" xlink:type="simple">HC</abbrev>); 1♂, 20.V.1998, Miyazaki-pref., Takachiho, Japan, M. Murakami leg., (<abbrev xmlns:xlink="http://www.w3.org/1999/xlink" xlink:title="private collection of Hideyuki Chiba" id="ABBRID0EBUAI" xlink:type="simple">HC</abbrev>); 1♂, 12.VIII.1998, Miyazaki-pref., Takachiho, Japan, Murakami leg., (<abbrev xmlns:xlink="http://www.w3.org/1999/xlink" xlink:title="private collection of Hideyuki Chiba" id="ABBRID0EFUAI" xlink:type="simple">HC</abbrev>).</p></tp:treatment-sec><tp:treatment-sec sec-type="diagnosis" id="SECID0EJUAI"><title>Diagnosis.</title><p>Antenna with black and white stripes, club thin and long. Male genitalia: tegumen not extend distally; uncus narrow; phallus with lateral process almost equal to subzonal sheath and not enlarged, distal half serrated.</p></tp:treatment-sec><tp:treatment-sec sec-type="redescription" id="SECID0EOUAI"><title>Redescription.</title><p>Forewing length 15 ± 0.5 mm in males and 15.5 mm in females (Fig. <xref ref-type="fig" rid="F3">3E–G</xref>). Antenna longer than half length of forewing. Labial palpi: second segment porrect and covered with long brown hairs, third segment short.</p><p><bold>Male</bold> (Fig. <xref ref-type="fig" rid="F3">3E, F</xref>). Forewing upper side: ground color brown with orange spots. Spots in spaces R<sub>1</sub>–R<sub>5</sub> long radial and connected to discocellular vein; spots in space M<sub>1</sub> to CuA<sub>2</sub> form a broad brand, of which spot in space M<sub>1</sub> very small; cell orange; stigma black-grey, thin and short. Hindwing upper side: ground color same as forewing, central part including cell and spaces Rs-CuA<sub>2</sub> orange. Wing under side: ground color orange-yellow, with spots orange, and blurred.</p><p><bold>Female</bold> (Fig. <xref ref-type="fig" rid="F3">3G</xref>). Different from male in reduced spots in spaces R<sub>1</sub>, <sub>2</sub>; only a couple of cell spots present on forewing; cell spot and spots in spaces Rs-CuA<sub>2</sub> short and small on hindwing.</p><p><bold>Male genitalia</bold> (<italic>n</italic> = 3) (Fig. <xref ref-type="fig" rid="F4">4E, F</xref>). Tegumen not extend distally and shorter than uncus; uncus narrow and bifurcated at distal tip, with closely aligned arms; gnathos well-developed and bifid; valva long and narrow, dorsodistal process narrow and long, ventrodistal process widened and angled at the tip; phallus with lateral process almost equal to subzonal sheath, distal half not enlarged and serrated reaching the tip of phallus; juxta horseshoe shaped.</p><p><bold>Female genitalia</bold> (Fig. <xref ref-type="fig" rid="F5">5C</xref>). Papilla analis irregularly triangular in dorsal view; lamella antevaginalis trilobed shaped, lamella postvaginalis U-shaped, with upper margin straight and densely covered with fine hairs and spines; ductus bursae thick and short; bursa copulatrix oblong and membranous.</p><fig id="F5" position="float" orientation="portrait"><object-id xmlns:xlink="http://www.w3.org/1999/xlink" content-type="doi" xlink:type="simple">10.3897/zookeys.1169.102322.figure5</object-id><object-id xmlns:xlink="http://www.w3.org/1999/xlink" content-type="arpha" xlink:type="simple">054042D7-56A6-551B-B418-CA4B7C0D11A0</object-id><label>Figure 5.</label><caption><p>Female genitalia of four <italic><tp:taxon-name><tp:taxon-name-part taxon-name-part-type="genus" reg="Ochlodes">Ochlodes</tp:taxon-name-part></tp:taxon-name></italic> species <bold>A</bold><italic><tp:taxon-name><tp:taxon-name-part taxon-name-part-type="genus" reg="Ochlodes">O.</tp:taxon-name-part><tp:taxon-name-part taxon-name-part-type="species" reg="pseudochraceus">pseudochraceus</tp:taxon-name-part></tp:taxon-name></italic> sp. nov., <named-content xmlns:xlink="http://www.w3.org/1999/xlink" content-type="dwc:institutional_code" xlink:title="South China Agricultural University" xlink:href="http://grbio.org/institution/south-china-agricultural-university" xlink:type="simple">SCAU</named-content> He2637 <bold>B</bold><italic><tp:taxon-name><tp:taxon-name-part taxon-name-part-type="genus" reg="Ochlodes">O.</tp:taxon-name-part><tp:taxon-name-part taxon-name-part-type="species" reg="cryptochraceus">cryptochraceus</tp:taxon-name-part></tp:taxon-name></italic> sp. nov., <named-content xmlns:xlink="http://www.w3.org/1999/xlink" content-type="dwc:institutional_code" xlink:title="South China Agricultural University" xlink:href="http://grbio.org/institution/south-china-agricultural-university" xlink:type="simple">SCAU</named-content> He2678 <bold>C</bold><italic><tp:taxon-name><tp:taxon-name-part taxon-name-part-type="genus" reg="Ochlodes">O.</tp:taxon-name-part><tp:taxon-name-part taxon-name-part-type="species" reg="rikuchina">rikuchina</tp:taxon-name-part></tp:taxon-name></italic> stat. rev., <named-content xmlns:xlink="http://www.w3.org/1999/xlink" content-type="dwc:institutional_code" xlink:title="South China Agricultural University" xlink:href="http://grbio.org/institution/south-china-agricultural-university" xlink:type="simple">SCAU</named-content> He2727.</p></caption><graphic xmlns:xlink="http://www.w3.org/1999/xlink" xlink:href="zookeys-1169-203_article-102322__-g005.jpg" position="float" orientation="portrait" xlink:type="simple" id="oo_877909.jpg"><uri content-type="original_file" xlink:type="simple">https://binary.pensoft.net/fig/877909</uri></graphic></fig></tp:treatment-sec><tp:treatment-sec sec-type="distribution" id="SECID0EWYAI"><title>Distribution.</title><p>Japan (Honshu, Shikoku and Kyushu).</p></tp:treatment-sec><tp:treatment-sec><!--Section generated to contain objects referenced in tp:taxon-treatment.--><fig id="F3" position="float" orientation="portrait"><object-id xmlns:xlink="http://www.w3.org/1999/xlink" content-type="doi" xlink:type="simple">10.3897/zookeys.1169.102322.figure3</object-id><object-id xmlns:xlink="http://www.w3.org/1999/xlink" content-type="arpha" xlink:type="simple">715966B4-1CE6-5976-9299-7BB2A6EED505</object-id><label>Figure 3.</label><caption><p>Adults of four <italic><tp:taxon-name><tp:taxon-name-part taxon-name-part-type="genus" reg="Ochlodes">Ochlodes</tp:taxon-name-part></tp:taxon-name></italic> species <bold>A–C</bold><italic><tp:taxon-name><tp:taxon-name-part taxon-name-part-type="genus" reg="Ochlodes">O.</tp:taxon-name-part><tp:taxon-name-part taxon-name-part-type="species" reg="ochracea">ochracea</tp:taxon-name-part></tp:taxon-name></italic><bold>A</bold> lectotype, male, Primorsky Kray, Russia <bold>B</bold> male, Primorsky Kray, Russia, <named-content xmlns:xlink="http://www.w3.org/1999/xlink" content-type="dwc:institutional_code" xlink:title="South China Agricultural University" xlink:href="http://grbio.org/institution/south-china-agricultural-university" xlink:type="simple">SCAU</named-content> He2728 <bold>C</bold> male, Amur, Russia <bold>D–G</bold><italic><tp:taxon-name><tp:taxon-name-part taxon-name-part-type="genus" reg="Ochlodes">O.</tp:taxon-name-part><tp:taxon-name-part taxon-name-part-type="species" reg="rikuchina">rikuchina</tp:taxon-name-part></tp:taxon-name></italic> stat. rev. <bold>D</bold> female, Miyanoshita, Japan (<named-content xmlns:xlink="http://www.w3.org/1999/xlink" content-type="dwc:institutional_code" xlink:title="Natural History Museum, London, United Kingdom" xlink:href="http://grbio.org/institution/natural-history-museum-london" xlink:type="simple">NHMUK</named-content>) <bold>E</bold> neotype, male, Iwate, Japan (designated herein), <named-content xmlns:xlink="http://www.w3.org/1999/xlink" content-type="dwc:institutional_code" xlink:title="South China Agricultural University" xlink:href="http://grbio.org/institution/south-china-agricultural-university" xlink:type="simple">SCAU</named-content> He2726 <bold>F</bold> male, Japan, <named-content xmlns:xlink="http://www.w3.org/1999/xlink" content-type="dwc:institutional_code" xlink:title="South China Agricultural University" xlink:href="http://grbio.org/institution/south-china-agricultural-university" xlink:type="simple">SCAU</named-content> He2736 <bold>G</bold> female, Japan, <named-content xmlns:xlink="http://www.w3.org/1999/xlink" content-type="dwc:institutional_code" xlink:title="South China Agricultural University" xlink:href="http://grbio.org/institution/south-china-agricultural-university" xlink:type="simple">SCAU</named-content> He2727 <bold>H</bold><tp:taxon-name><tp:taxon-name-part taxon-name-part-type="genus" reg="Augiades">Augiades</tp:taxon-name-part><tp:taxon-name-part taxon-name-part-type="species" reg="ochracea">ochracea</tp:taxon-name-part><tp:taxon-name-part taxon-name-part-type="infraspecific-rank">var.</tp:taxon-name-part><tp:taxon-name-part taxon-name-part-type="variety" reg="ampittiformis">ampittiformis</tp:taxon-name-part></tp:taxon-name>. holotype, female, Tokyo, Japan <bold>I–K</bold><italic><tp:taxon-name><tp:taxon-name-part taxon-name-part-type="genus" reg="Ochlodes">O.</tp:taxon-name-part><tp:taxon-name-part taxon-name-part-type="species" reg="pseudochraceus">pseudochraceus</tp:taxon-name-part></tp:taxon-name></italic> sp. nov. <bold>I</bold> holotype, male, Zhejiang, <named-content xmlns:xlink="http://www.w3.org/1999/xlink" content-type="dwc:institutional_code" xlink:title="South China Agricultural University" xlink:href="http://grbio.org/institution/south-china-agricultural-university" xlink:type="simple">SCAU</named-content> He2614 <bold>J</bold> paratype, male, Zhejiang, <named-content xmlns:xlink="http://www.w3.org/1999/xlink" content-type="dwc:institutional_code" xlink:title="South China Agricultural University" xlink:href="http://grbio.org/institution/south-china-agricultural-university" xlink:type="simple">SCAU</named-content> He2676 <bold>K</bold> paratypes, female, Zhejiang, <named-content xmlns:xlink="http://www.w3.org/1999/xlink" content-type="dwc:institutional_code" xlink:title="South China Agricultural University" xlink:href="http://grbio.org/institution/south-china-agricultural-university" xlink:type="simple">SCAU</named-content> He2637 <bold>L–N</bold><italic><tp:taxon-name><tp:taxon-name-part taxon-name-part-type="genus" reg="Ochlodes">O.</tp:taxon-name-part><tp:taxon-name-part taxon-name-part-type="species" reg="cryptochraceus">cryptochraceus</tp:taxon-name-part></tp:taxon-name></italic> sp. nov. <bold>L</bold> holotype, male, Hubei, <named-content xmlns:xlink="http://www.w3.org/1999/xlink" content-type="dwc:institutional_code" xlink:title="South China Agricultural University" xlink:href="http://grbio.org/institution/south-china-agricultural-university" xlink:type="simple">SCAU</named-content> He2605 <bold>M</bold> paratype, male, Shaanxi, <named-content xmlns:xlink="http://www.w3.org/1999/xlink" content-type="dwc:institutional_code" xlink:title="South China Agricultural University" xlink:href="http://grbio.org/institution/south-china-agricultural-university" xlink:type="simple">SCAU</named-content> He2678 <bold>N</bold> paratypes, female, Shaanxi, <named-content xmlns:xlink="http://www.w3.org/1999/xlink" content-type="dwc:institutional_code" xlink:title="South China Agricultural University" xlink:href="http://grbio.org/institution/south-china-agricultural-university" xlink:type="simple">SCAU</named-content> He2632.</p></caption><graphic xmlns:xlink="http://www.w3.org/1999/xlink" xlink:href="zookeys-1169-203_article-102322__-g003.jpg" position="float" orientation="portrait" xlink:type="simple" id="oo_877907.jpg"><uri content-type="original_file" xlink:type="simple">https://binary.pensoft.net/fig/877907</uri></graphic></fig><fig id="F4" position="float" orientation="portrait"><object-id xmlns:xlink="http://www.w3.org/1999/xlink" content-type="doi" xlink:type="simple">10.3897/zookeys.1169.102322.figure4</object-id><object-id xmlns:xlink="http://www.w3.org/1999/xlink" content-type="arpha" xlink:type="simple">58C8F4F2-9045-579A-9E6B-B40800BA9E3E</object-id><label>Figure 4.</label><caption><p>Male genitalia of four <italic><tp:taxon-name><tp:taxon-name-part taxon-name-part-type="genus" reg="Ochlodes">Ochlodes</tp:taxon-name-part></tp:taxon-name></italic> species <bold>A, B</bold><italic><tp:taxon-name><tp:taxon-name-part taxon-name-part-type="genus" reg="Ochlodes">O.</tp:taxon-name-part><tp:taxon-name-part taxon-name-part-type="species" reg="pseudochraceus">pseudochraceus</tp:taxon-name-part></tp:taxon-name></italic> sp. nov. <bold>A</bold> holotype, male, <named-content xmlns:xlink="http://www.w3.org/1999/xlink" content-type="dwc:institutional_code" xlink:title="South China Agricultural University" xlink:href="http://grbio.org/institution/south-china-agricultural-university" xlink:type="simple">SCAU</named-content> He2614 <bold>B</bold> paratypes, male, <named-content xmlns:xlink="http://www.w3.org/1999/xlink" content-type="dwc:institutional_code" xlink:title="South China Agricultural University" xlink:href="http://grbio.org/institution/south-china-agricultural-university" xlink:type="simple">SCAU</named-content> He2676 <bold>C, D</bold><italic><tp:taxon-name><tp:taxon-name-part taxon-name-part-type="genus" reg="Ochlodes">O.</tp:taxon-name-part><tp:taxon-name-part taxon-name-part-type="species" reg="cryptochraceus">cryptochraceus</tp:taxon-name-part></tp:taxon-name></italic> sp. nov. <bold>C</bold> holotype, male, <named-content xmlns:xlink="http://www.w3.org/1999/xlink" content-type="dwc:institutional_code" xlink:title="South China Agricultural University" xlink:href="http://grbio.org/institution/south-china-agricultural-university" xlink:type="simple">SCAU</named-content> He2605 <bold>D</bold> paratypes, male, <named-content xmlns:xlink="http://www.w3.org/1999/xlink" content-type="dwc:institutional_code" xlink:title="South China Agricultural University" xlink:href="http://grbio.org/institution/south-china-agricultural-university" xlink:type="simple">SCAU</named-content> He2678 <bold>E</bold>, <bold>F</bold><italic><tp:taxon-name><tp:taxon-name-part taxon-name-part-type="genus" reg="Ochlodes">O.</tp:taxon-name-part><tp:taxon-name-part taxon-name-part-type="species" reg="rikuchina">rikuchina</tp:taxon-name-part></tp:taxon-name></italic> stat. rev. <bold>E</bold> male, <named-content xmlns:xlink="http://www.w3.org/1999/xlink" content-type="dwc:institutional_code" xlink:title="South China Agricultural University" xlink:href="http://grbio.org/institution/south-china-agricultural-university" xlink:type="simple">SCAU</named-content> He2726 <bold>F</bold> male, <named-content xmlns:xlink="http://www.w3.org/1999/xlink" content-type="dwc:institutional_code" xlink:title="South China Agricultural University" xlink:href="http://grbio.org/institution/south-china-agricultural-university" xlink:type="simple">SCAU</named-content> He2736 <bold>G, H</bold><italic><tp:taxon-name><tp:taxon-name-part taxon-name-part-type="genus" reg="Ochlodes">O.</tp:taxon-name-part><tp:taxon-name-part taxon-name-part-type="species" reg="ochraceus">ochraceus</tp:taxon-name-part></tp:taxon-name></italic><bold>G</bold> male, <named-content xmlns:xlink="http://www.w3.org/1999/xlink" content-type="dwc:institutional_code" xlink:title="South China Agricultural University" xlink:href="http://grbio.org/institution/south-china-agricultural-university" xlink:type="simple">SCAU</named-content> He2728 <bold>H</bold> male, Amur, Russia.</p></caption><graphic xmlns:xlink="http://www.w3.org/1999/xlink" xlink:href="zookeys-1169-203_article-102322__-g004.jpg" position="float" orientation="portrait" xlink:type="simple" id="oo_877908.jpg"><uri content-type="original_file" xlink:type="simple">https://binary.pensoft.net/fig/877908</uri></graphic></fig></tp:treatment-sec><ref-list><ref id="B27"><mixed-citation xmlns:xlink="http://www.w3.org/1999/xlink" xlink:type="simple"><person-group><name name-style="western"><surname>Kudrna</surname><given-names>O</given-names></name></person-group> (<year>1974</year>) An Annotated List of Japanese Butterflies. Atalanta B: 92–120. <ext-link xlink:href="https://www.zobodat.at/pdf/Atalanta_5_0092-0120.pdf" ext-link-type="uri" xlink:type="simple">https://www.zobodat.at/pdf/Atalanta_5_0092-0120.pdf</ext-link></mixed-citation></ref><ref id="B26"><mixed-citation xmlns:xlink="http://www.w3.org/1999/xlink" xlink:type="simple"><person-group><name name-style="western"><surname>Kawazoé</surname><given-names>A</given-names></name><name name-style="western"><surname>Wakabayashi</surname><given-names>M</given-names></name></person-group> (<year>1976</year>) <source>Colored illustrations of the butterflies of Japan.</source><publisher-name>Hoikusha Publishers Co.</publisher-name>, <publisher-loc>Ltd. Higashiosaka</publisher-loc>, <size units="page">422 pp</size>.</mixed-citation></ref></ref-list></tp:taxon-treatment>
