# Supplementary material for: ﻿Molecular and morphological evidence reveals hidden new taxa in Ochlodesochraceus (Bremer, 1861) (Lepidoptera, Hesperiidae, Hesperiinae) from China
Source: Zookeys. 2023 Jul 14;1169:203–20. doi: 10.3897/zookeys.1169.102322 (PMC10362428; doi:10.3897/zookeys.1169.102322)
Supplement: XML Treatment for Ochlodes pseudochraceus [file zookeys.1169.102322-treatment3.xml]

<!DOCTYPE tp:taxon-treatment
  PUBLIC "-//TaxonX//DTD Taxonomic Treatment Publishing DTD v0 20100105//EN" "tax-treatment-NSO.dtd">
<tp:taxon-treatment xmlns:tp="http://www.plazi.org/taxpub"><tp:treatment-meta><kwd-group><label>Taxon classification</label><kwd>
                <named-content content-type="kingdom">Animalia</named-content>
              </kwd><kwd>
                <named-content content-type="order">Lepidoptera</named-content>
              </kwd><kwd>
                <named-content content-type="family">Hesperiidae</named-content>
              </kwd></kwd-group><mixed-citation publication-type="journal"><person-group><name><surname>Zhu</surname><given-names>Lijuan</given-names></name><name><surname>Hou</surname><given-names>Yongxiang</given-names></name><name><surname>Chiba</surname><given-names>Hideyuki</given-names></name><name><surname>Osada</surname><given-names>Yohei</given-names></name><name><surname>Huang</surname><given-names>Zhenfu</given-names></name><name><surname>Sinev</surname><given-names>Sergey Yu.</given-names></name><name><surname>Wang</surname><given-names>Min</given-names></name><name><surname>Fan</surname><given-names>Xiaoling</given-names></name></person-group><article-title>﻿Molecular and morphological evidence reveals hidden new taxa in <italic><tp:taxon-name><tp:taxon-name-part taxon-name-part-type="genus" reg="Ochlodes">Ochlodes</tp:taxon-name-part><tp:taxon-name-part taxon-name-part-type="species" reg="ochraceus">ochraceus</tp:taxon-name-part></tp:taxon-name></italic> (Bremer, 1861) (<tp:taxon-name><tp:taxon-name-part taxon-name-part-type="order">Lepidoptera</tp:taxon-name-part></tp:taxon-name>, <tp:taxon-name><tp:taxon-name-part taxon-name-part-type="family">Hesperiidae</tp:taxon-name-part></tp:taxon-name>, <tp:taxon-name><tp:taxon-name-part taxon-name-part-type="subfamily">Hesperiinae</tp:taxon-name-part></tp:taxon-name>) from China</article-title><source>Zookeys</source><day>14</day><month>07</month><year>2023</year><volume>1169</volume><fpage>203</fpage><lpage>220</lpage><pub-id pub-id-type="doi">10.3897/zookeys.1169.102322</pub-id></mixed-citation></tp:treatment-meta><tp:nomenclature><label>﻿</label><tp:taxon-name>
              <object-id xmlns:xlink="http://www.w3.org/1999/xlink" content-type="arpha" xlink:type="simple">A01D53A0-41D9-57F2-9B71-1B65BA810E39</object-id>
              <tp:taxon-name-part taxon-name-part-type="genus" reg="Ochlodes">Ochlodes</tp:taxon-name-part>
              <tp:taxon-name-part taxon-name-part-type="species" reg="pseudochraceus">pseudochraceus</tp:taxon-name-part>
              <object-id xmlns:xlink="http://www.w3.org/1999/xlink" content-type="zoobank" xlink:type="simple">https://zoobank.org/0DDA3E56-35C3-4AEB-B99C-AF9108FAE621</object-id>
            </tp:taxon-name><tp:taxon-authority>Zhu, Fan &amp; Wang</tp:taxon-authority><tp:taxon-status xmlns:xlink="http://www.w3.org/1999/xlink" xlink:type="simple">sp. nov.</tp:taxon-status><xref ref-type="fig" rid="F3">Figs 3I–K</xref><xref ref-type="fig" rid="F4">, 4A, B</xref><xref ref-type="fig" rid="F5">, 5A</xref><tp:nomenclature-citation-list><tp:nomenclature-citation><tp:taxon-name>
                  <tp:taxon-name-part taxon-name-part-type="genus" reg="Ochlodes">Ochlodes</tp:taxon-name-part>
                  <tp:taxon-name-part taxon-name-part-type="species" reg="ochracea">ochracea</tp:taxon-name-part>
                </tp:taxon-name><comment>: <xref ref-type="bibr" rid="B10">Chu et al. 2017</xref>: 421.</comment></tp:nomenclature-citation></tp:nomenclature-citation-list></tp:nomenclature><tp:treatment-sec sec-type="type material" id="SECID0ED2AI"><title>Type material.</title><p><bold><italic>Holotype</italic></bold>: ♂. 1.VIII.2016, Simingshan, Ningbo City, Zhejiang province, P. R, China, leg. Houshuai Wang &amp; Shuqin Ji. SCAU_He2614. <bold><italic>Paratypes</italic></bold>: 1♂. 1♀. SCAU_He2637 (female) and SCAU_He2676 (male) with the same data as holotype.</p></tp:treatment-sec><tp:treatment-sec sec-type="diagnosis" id="SECID0ER2AI"><title>Diagnosis.</title><p>Spots in spaces R<sub>3</sub>–R<sub>5</sub> on forewing upper side radial and far from discocellular vein. Male genitalia: lateral process of phallus with distal half gradually enlarged, with a row of small spines. Female genitalia: upper margin of lamella postvaginalis straight.</p></tp:treatment-sec><tp:treatment-sec sec-type="description" id="SECID0E22AI"><title>Description.</title><p>Forewing length 15 mm in males and 14 mm in females (Fig. <xref ref-type="fig" rid="F3">3I-K</xref>). Antenna longer than half length of forewing. Labial palpi, second segment porrect and covered with long brown hairs, third segment short.</p><p><bold>Male</bold> (Fig. <xref ref-type="fig" rid="F3">3I, J</xref>). Forewing upper side: ground color dark brown with orange-yellow spots. Spots in spaces R<sub>3</sub>–R<sub>5</sub> short and radial, far from discocellular vein; spots in space M<sub>1</sub> to CuA<sub>2</sub> form a broad brand, of which spot in space M<sub>1</sub> very small; cell orange-yellow; stigma black-grey, thin and long. Hindwing upper side: ground color same as forewing, central part including cell and spaces Rs-CuA<sub>2</sub> orange-yellow. Wing under side: ground color yellow-brown, with spots yellow, and blurred.</p><p><bold>Female</bold> (Fig. <xref ref-type="fig" rid="F3">3K</xref>). Different from male in reduced spots in spaces R<sub>3</sub> and M<sub>1</sub>, only a pair of small cell spots present on forewing; cell spot and spots in spaces Rs-CuA<sub>2</sub> short and small on hindwing.</p><p><bold>Male genitalia</bold> (Fig. <xref ref-type="fig" rid="F4">4A, B</xref>). Tegumen slightly shorter than uncus; uncus bifurcated at distal tip with closely aligned arms; gnathos well developed and bifid; valva long and broad, dorsodistal process triangular, ventrodistal process broad and blunt, rounded with small spines at apex, posterior angle ossified but not prominent; lateral process of phallus long, gradually enlarged in distal half, with a row of small spines along dorsal margin; juxta horseshoe shaped.</p><p><bold>Female genitalia</bold> (Fig. <xref ref-type="fig" rid="F5">5A</xref>). Papilla analis irregularly triangular in dorsal view; lamella antevaginalis trilobed shaped, lamella postvaginalis U-shaped, with upper margin straight and densely covered with fine hairs and spines; ductus bursae thick and short; bursa copulatrix oblong and membranous.</p></tp:treatment-sec><tp:treatment-sec sec-type="etymology" id="SECID0EX4AI"><title>Etymology.</title><p>The scientific name is a masculine adjective and derived from the Greek word <italic>pseudes</italic> (meaning false) and the species name <italic><tp:taxon-name><tp:taxon-name-part taxon-name-part-type="genus" reg="Ochlodes"/><tp:taxon-name-part taxon-name-part-type="species" reg="ochraceus">ochraceus</tp:taxon-name-part></tp:taxon-name></italic>, referring to their similarity.</p></tp:treatment-sec><tp:treatment-sec sec-type="distribution" id="SECID0EJ5AI"><title>Distribution.</title><p>China (Zhejiang, Anhui).</p></tp:treatment-sec><tp:treatment-sec><!--Section generated to contain objects referenced in tp:taxon-treatment.--><fig id="F3" position="float" orientation="portrait"><object-id xmlns:xlink="http://www.w3.org/1999/xlink" content-type="doi" xlink:type="simple">10.3897/zookeys.1169.102322.figure3</object-id><object-id xmlns:xlink="http://www.w3.org/1999/xlink" content-type="arpha" xlink:type="simple">715966B4-1CE6-5976-9299-7BB2A6EED505</object-id><label>Figure 3.</label><caption><p>Adults of four <italic><tp:taxon-name><tp:taxon-name-part taxon-name-part-type="genus" reg="Ochlodes">Ochlodes</tp:taxon-name-part></tp:taxon-name></italic> species <bold>A–C</bold><italic><tp:taxon-name><tp:taxon-name-part taxon-name-part-type="genus" reg="Ochlodes">O.</tp:taxon-name-part><tp:taxon-name-part taxon-name-part-type="species" reg="ochracea">ochracea</tp:taxon-name-part></tp:taxon-name></italic><bold>A</bold> lectotype, male, Primorsky Kray, Russia <bold>B</bold> male, Primorsky Kray, Russia, <named-content xmlns:xlink="http://www.w3.org/1999/xlink" content-type="dwc:institutional_code" xlink:title="South China Agricultural University" xlink:href="http://grbio.org/institution/south-china-agricultural-university" xlink:type="simple">SCAU</named-content> He2728 <bold>C</bold> male, Amur, Russia <bold>D–G</bold><italic><tp:taxon-name><tp:taxon-name-part taxon-name-part-type="genus" reg="Ochlodes">O.</tp:taxon-name-part><tp:taxon-name-part taxon-name-part-type="species" reg="rikuchina">rikuchina</tp:taxon-name-part></tp:taxon-name></italic> stat. rev. <bold>D</bold> female, Miyanoshita, Japan (<named-content xmlns:xlink="http://www.w3.org/1999/xlink" content-type="dwc:institutional_code" xlink:title="Natural History Museum, London, United Kingdom" xlink:href="http://grbio.org/institution/natural-history-museum-london" xlink:type="simple">NHMUK</named-content>) <bold>E</bold> neotype, male, Iwate, Japan (designated herein), <named-content xmlns:xlink="http://www.w3.org/1999/xlink" content-type="dwc:institutional_code" xlink:title="South China Agricultural University" xlink:href="http://grbio.org/institution/south-china-agricultural-university" xlink:type="simple">SCAU</named-content> He2726 <bold>F</bold> male, Japan, <named-content xmlns:xlink="http://www.w3.org/1999/xlink" content-type="dwc:institutional_code" xlink:title="South China Agricultural University" xlink:href="http://grbio.org/institution/south-china-agricultural-university" xlink:type="simple">SCAU</named-content> He2736 <bold>G</bold> female, Japan, <named-content xmlns:xlink="http://www.w3.org/1999/xlink" content-type="dwc:institutional_code" xlink:title="South China Agricultural University" xlink:href="http://grbio.org/institution/south-china-agricultural-university" xlink:type="simple">SCAU</named-content> He2727 <bold>H</bold><tp:taxon-name><tp:taxon-name-part taxon-name-part-type="genus" reg="Augiades">Augiades</tp:taxon-name-part><tp:taxon-name-part taxon-name-part-type="species" reg="ochracea">ochracea</tp:taxon-name-part><tp:taxon-name-part taxon-name-part-type="infraspecific-rank">var.</tp:taxon-name-part><tp:taxon-name-part taxon-name-part-type="variety" reg="ampittiformis">ampittiformis</tp:taxon-name-part></tp:taxon-name>. holotype, female, Tokyo, Japan <bold>I–K</bold><italic><tp:taxon-name><tp:taxon-name-part taxon-name-part-type="genus" reg="Ochlodes">O.</tp:taxon-name-part><tp:taxon-name-part taxon-name-part-type="species" reg="pseudochraceus">pseudochraceus</tp:taxon-name-part></tp:taxon-name></italic> sp. nov. <bold>I</bold> holotype, male, Zhejiang, <named-content xmlns:xlink="http://www.w3.org/1999/xlink" content-type="dwc:institutional_code" xlink:title="South China Agricultural University" xlink:href="http://grbio.org/institution/south-china-agricultural-university" xlink:type="simple">SCAU</named-content> He2614 <bold>J</bold> paratype, male, Zhejiang, <named-content xmlns:xlink="http://www.w3.org/1999/xlink" content-type="dwc:institutional_code" xlink:title="South China Agricultural University" xlink:href="http://grbio.org/institution/south-china-agricultural-university" xlink:type="simple">SCAU</named-content> He2676 <bold>K</bold> paratypes, female, Zhejiang, <named-content xmlns:xlink="http://www.w3.org/1999/xlink" content-type="dwc:institutional_code" xlink:title="South China Agricultural University" xlink:href="http://grbio.org/institution/south-china-agricultural-university" xlink:type="simple">SCAU</named-content> He2637 <bold>L–N</bold><italic><tp:taxon-name><tp:taxon-name-part taxon-name-part-type="genus" reg="Ochlodes">O.</tp:taxon-name-part><tp:taxon-name-part taxon-name-part-type="species" reg="cryptochraceus">cryptochraceus</tp:taxon-name-part></tp:taxon-name></italic> sp. nov. <bold>L</bold> holotype, male, Hubei, <named-content xmlns:xlink="http://www.w3.org/1999/xlink" content-type="dwc:institutional_code" xlink:title="South China Agricultural University" xlink:href="http://grbio.org/institution/south-china-agricultural-university" xlink:type="simple">SCAU</named-content> He2605 <bold>M</bold> paratype, male, Shaanxi, <named-content xmlns:xlink="http://www.w3.org/1999/xlink" content-type="dwc:institutional_code" xlink:title="South China Agricultural University" xlink:href="http://grbio.org/institution/south-china-agricultural-university" xlink:type="simple">SCAU</named-content> He2678 <bold>N</bold> paratypes, female, Shaanxi, <named-content xmlns:xlink="http://www.w3.org/1999/xlink" content-type="dwc:institutional_code" xlink:title="South China Agricultural University" xlink:href="http://grbio.org/institution/south-china-agricultural-university" xlink:type="simple">SCAU</named-content> He2632.</p></caption><graphic xmlns:xlink="http://www.w3.org/1999/xlink" xlink:href="zookeys-1169-203_article-102322__-g003.jpg" position="float" orientation="portrait" xlink:type="simple" id="oo_877907.jpg"><uri content-type="original_file" xlink:type="simple">https://binary.pensoft.net/fig/877907</uri></graphic></fig><fig id="F4" position="float" orientation="portrait"><object-id xmlns:xlink="http://www.w3.org/1999/xlink" content-type="doi" xlink:type="simple">10.3897/zookeys.1169.102322.figure4</object-id><object-id xmlns:xlink="http://www.w3.org/1999/xlink" content-type="arpha" xlink:type="simple">58C8F4F2-9045-579A-9E6B-B40800BA9E3E</object-id><label>Figure 4.</label><caption><p>Male genitalia of four <italic><tp:taxon-name><tp:taxon-name-part taxon-name-part-type="genus" reg="Ochlodes">Ochlodes</tp:taxon-name-part></tp:taxon-name></italic> species <bold>A, B</bold><italic><tp:taxon-name><tp:taxon-name-part taxon-name-part-type="genus" reg="Ochlodes">O.</tp:taxon-name-part><tp:taxon-name-part taxon-name-part-type="species" reg="pseudochraceus">pseudochraceus</tp:taxon-name-part></tp:taxon-name></italic> sp. nov. <bold>A</bold> holotype, male, <named-content xmlns:xlink="http://www.w3.org/1999/xlink" content-type="dwc:institutional_code" xlink:title="South China Agricultural University" xlink:href="http://grbio.org/institution/south-china-agricultural-university" xlink:type="simple">SCAU</named-content> He2614 <bold>B</bold> paratypes, male, <named-content xmlns:xlink="http://www.w3.org/1999/xlink" content-type="dwc:institutional_code" xlink:title="South China Agricultural University" xlink:href="http://grbio.org/institution/south-china-agricultural-university" xlink:type="simple">SCAU</named-content> He2676 <bold>C, D</bold><italic><tp:taxon-name><tp:taxon-name-part taxon-name-part-type="genus" reg="Ochlodes">O.</tp:taxon-name-part><tp:taxon-name-part taxon-name-part-type="species" reg="cryptochraceus">cryptochraceus</tp:taxon-name-part></tp:taxon-name></italic> sp. nov. <bold>C</bold> holotype, male, <named-content xmlns:xlink="http://www.w3.org/1999/xlink" content-type="dwc:institutional_code" xlink:title="South China Agricultural University" xlink:href="http://grbio.org/institution/south-china-agricultural-university" xlink:type="simple">SCAU</named-content> He2605 <bold>D</bold> paratypes, male, <named-content xmlns:xlink="http://www.w3.org/1999/xlink" content-type="dwc:institutional_code" xlink:title="South China Agricultural University" xlink:href="http://grbio.org/institution/south-china-agricultural-university" xlink:type="simple">SCAU</named-content> He2678 <bold>E</bold>, <bold>F</bold><italic><tp:taxon-name><tp:taxon-name-part taxon-name-part-type="genus" reg="Ochlodes">O.</tp:taxon-name-part><tp:taxon-name-part taxon-name-part-type="species" reg="rikuchina">rikuchina</tp:taxon-name-part></tp:taxon-name></italic> stat. rev. <bold>E</bold> male, <named-content xmlns:xlink="http://www.w3.org/1999/xlink" content-type="dwc:institutional_code" xlink:title="South China Agricultural University" xlink:href="http://grbio.org/institution/south-china-agricultural-university" xlink:type="simple">SCAU</named-content> He2726 <bold>F</bold> male, <named-content xmlns:xlink="http://www.w3.org/1999/xlink" content-type="dwc:institutional_code" xlink:title="South China Agricultural University" xlink:href="http://grbio.org/institution/south-china-agricultural-university" xlink:type="simple">SCAU</named-content> He2736 <bold>G, H</bold><italic><tp:taxon-name><tp:taxon-name-part taxon-name-part-type="genus" reg="Ochlodes">O.</tp:taxon-name-part><tp:taxon-name-part taxon-name-part-type="species" reg="ochraceus">ochraceus</tp:taxon-name-part></tp:taxon-name></italic><bold>G</bold> male, <named-content xmlns:xlink="http://www.w3.org/1999/xlink" content-type="dwc:institutional_code" xlink:title="South China Agricultural University" xlink:href="http://grbio.org/institution/south-china-agricultural-university" xlink:type="simple">SCAU</named-content> He2728 <bold>H</bold> male, Amur, Russia.</p></caption><graphic xmlns:xlink="http://www.w3.org/1999/xlink" xlink:href="zookeys-1169-203_article-102322__-g004.jpg" position="float" orientation="portrait" xlink:type="simple" id="oo_877908.jpg"><uri content-type="original_file" xlink:type="simple">https://binary.pensoft.net/fig/877908</uri></graphic></fig><fig id="F5" position="float" orientation="portrait"><object-id xmlns:xlink="http://www.w3.org/1999/xlink" content-type="doi" xlink:type="simple">10.3897/zookeys.1169.102322.figure5</object-id><object-id xmlns:xlink="http://www.w3.org/1999/xlink" content-type="arpha" xlink:type="simple">054042D7-56A6-551B-B418-CA4B7C0D11A0</object-id><label>Figure 5.</label><caption><p>Female genitalia of four <italic><tp:taxon-name><tp:taxon-name-part taxon-name-part-type="genus" reg="Ochlodes">Ochlodes</tp:taxon-name-part></tp:taxon-name></italic> species <bold>A</bold><italic><tp:taxon-name><tp:taxon-name-part taxon-name-part-type="genus" reg="Ochlodes">O.</tp:taxon-name-part><tp:taxon-name-part taxon-name-part-type="species" reg="pseudochraceus">pseudochraceus</tp:taxon-name-part></tp:taxon-name></italic> sp. nov., <named-content xmlns:xlink="http://www.w3.org/1999/xlink" content-type="dwc:institutional_code" xlink:title="South China Agricultural University" xlink:href="http://grbio.org/institution/south-china-agricultural-university" xlink:type="simple">SCAU</named-content> He2637 <bold>B</bold><italic><tp:taxon-name><tp:taxon-name-part taxon-name-part-type="genus" reg="Ochlodes">O.</tp:taxon-name-part><tp:taxon-name-part taxon-name-part-type="species" reg="cryptochraceus">cryptochraceus</tp:taxon-name-part></tp:taxon-name></italic> sp. nov., <named-content xmlns:xlink="http://www.w3.org/1999/xlink" content-type="dwc:institutional_code" xlink:title="South China Agricultural University" xlink:href="http://grbio.org/institution/south-china-agricultural-university" xlink:type="simple">SCAU</named-content> He2678 <bold>C</bold><italic><tp:taxon-name><tp:taxon-name-part taxon-name-part-type="genus" reg="Ochlodes">O.</tp:taxon-name-part><tp:taxon-name-part taxon-name-part-type="species" reg="rikuchina">rikuchina</tp:taxon-name-part></tp:taxon-name></italic> stat. rev., <named-content xmlns:xlink="http://www.w3.org/1999/xlink" content-type="dwc:institutional_code" xlink:title="South China Agricultural University" xlink:href="http://grbio.org/institution/south-china-agricultural-university" xlink:type="simple">SCAU</named-content> He2727.</p></caption><graphic xmlns:xlink="http://www.w3.org/1999/xlink" xlink:href="zookeys-1169-203_article-102322__-g005.jpg" position="float" orientation="portrait" xlink:type="simple" id="oo_877909.jpg"><uri content-type="original_file" xlink:type="simple">https://binary.pensoft.net/fig/877909</uri></graphic></fig></tp:treatment-sec><ref-list><ref id="B10"><mixed-citation xmlns:xlink="http://www.w3.org/1999/xlink" xlink:type="simple"><person-group><name name-style="western"><surname>Chu</surname><given-names>LX</given-names></name><name name-style="western"><surname>Liu</surname><given-names>ZH</given-names></name><name name-style="western"><surname>Yu</surname><given-names>L</given-names></name><name name-style="western"><surname>Ou</surname><given-names>YY</given-names></name></person-group> (<year>2017</year>) <source>Anhui Butterfly Journal.</source><publisher-name>University of Science and Technology of China Press</publisher-name>, <publisher-loc>Hefei</publisher-loc>, <size units="page">429 pp</size>.</mixed-citation></ref></ref-list></tp:taxon-treatment>
