# Supplementary material for: ﻿Molecular and morphological evidence reveals hidden new taxa in Ochlodesochraceus (Bremer, 1861) (Lepidoptera, Hesperiidae, Hesperiinae) from China
Source: Zookeys. 2023 Jul 14;1169:203–20. doi: 10.3897/zookeys.1169.102322 (PMC10362428; doi:10.3897/zookeys.1169.102322)
Supplement: XML Treatment for Ochlodes cryptochraceus [file zookeys.1169.102322-treatment4.xml]

<!DOCTYPE tp:taxon-treatment
  PUBLIC "-//TaxonX//DTD Taxonomic Treatment Publishing DTD v0 20100105//EN" "tax-treatment-NSO.dtd">
<tp:taxon-treatment xmlns:tp="http://www.plazi.org/taxpub"><tp:treatment-meta><kwd-group><label>Taxon classification</label><kwd>
                <named-content content-type="kingdom">Animalia</named-content>
              </kwd><kwd>
                <named-content content-type="order">Lepidoptera</named-content>
              </kwd><kwd>
                <named-content content-type="family">Hesperiidae</named-content>
              </kwd></kwd-group><mixed-citation publication-type="journal"><person-group><name><surname>Zhu</surname><given-names>Lijuan</given-names></name><name><surname>Hou</surname><given-names>Yongxiang</given-names></name><name><surname>Chiba</surname><given-names>Hideyuki</given-names></name><name><surname>Osada</surname><given-names>Yohei</given-names></name><name><surname>Huang</surname><given-names>Zhenfu</given-names></name><name><surname>Sinev</surname><given-names>Sergey Yu.</given-names></name><name><surname>Wang</surname><given-names>Min</given-names></name><name><surname>Fan</surname><given-names>Xiaoling</given-names></name></person-group><article-title>﻿Molecular and morphological evidence reveals hidden new taxa in <italic><tp:taxon-name><tp:taxon-name-part taxon-name-part-type="genus" reg="Ochlodes">Ochlodes</tp:taxon-name-part><tp:taxon-name-part taxon-name-part-type="species" reg="ochraceus">ochraceus</tp:taxon-name-part></tp:taxon-name></italic> (Bremer, 1861) (<tp:taxon-name><tp:taxon-name-part taxon-name-part-type="order">Lepidoptera</tp:taxon-name-part></tp:taxon-name>, <tp:taxon-name><tp:taxon-name-part taxon-name-part-type="family">Hesperiidae</tp:taxon-name-part></tp:taxon-name>, <tp:taxon-name><tp:taxon-name-part taxon-name-part-type="subfamily">Hesperiinae</tp:taxon-name-part></tp:taxon-name>) from China</article-title><source>Zookeys</source><day>14</day><month>07</month><year>2023</year><volume>1169</volume><fpage>203</fpage><lpage>220</lpage><pub-id pub-id-type="doi">10.3897/zookeys.1169.102322</pub-id></mixed-citation></tp:treatment-meta><tp:nomenclature><label>﻿</label><tp:taxon-name>
              <object-id xmlns:xlink="http://www.w3.org/1999/xlink" content-type="arpha" xlink:type="simple">6C8D3F08-5632-5D97-9824-2486DC7E5EE2</object-id>
              <tp:taxon-name-part taxon-name-part-type="genus" reg="Ochlodes">Ochlodes</tp:taxon-name-part>
              <tp:taxon-name-part taxon-name-part-type="species" reg="cryptochraceus">cryptochraceus</tp:taxon-name-part>
              <object-id xmlns:xlink="http://www.w3.org/1999/xlink" content-type="zoobank" xlink:type="simple">https://zoobank.org/65EBAE39-0BDC-4829-BCA3-E80C953E3704</object-id>
            </tp:taxon-name><tp:taxon-authority>Zhu, Fan &amp; Chiba</tp:taxon-authority><tp:taxon-status xmlns:xlink="http://www.w3.org/1999/xlink" xlink:type="simple">sp. nov.</tp:taxon-status><xref ref-type="fig" rid="F3">Figs 3L–N</xref><xref ref-type="fig" rid="F4">, 4C, D</xref><xref ref-type="fig" rid="F5">, 5B</xref><tp:nomenclature-citation-list><tp:nomenclature-citation><tp:taxon-name>
                  <tp:taxon-name-part taxon-name-part-type="genus" reg="Ochlodes">Ochlodes</tp:taxon-name-part>
                  <tp:taxon-name-part taxon-name-part-type="species" reg="ochracea">ochracea</tp:taxon-name-part>
                </tp:taxon-name><comment>: <xref ref-type="bibr" rid="B8">Chiba and Tsukiyama 1996</xref>: pl 1 figs 20, 22; <xref ref-type="bibr" rid="B6">Cai et al. 2011</xref>: 312; Yuan et al. 2015: 513; <xref ref-type="bibr" rid="B40">Wu and Hsu 2017</xref>: 1396.</comment></tp:nomenclature-citation></tp:nomenclature-citation-list></tp:nomenclature><tp:treatment-sec sec-type="type material" id="SECID0E5ABI"><title>Type material.</title><p><bold><italic>Holotype</italic></bold>: ♂, SCAU_He2605, 1.VI.2019, Shennongjia, Hubei province, P. R, China. <bold><italic>Paratypes</italic></bold>: 1♂, SCAU_He2678, 20.VI.2021, Miaowangshan, Baoji, shaanxi province, P. R, China, leg. Liping Zhou; 1♂, SCAU_He2680, 13.VI.2018; 2♂, 6.VII.2018; 1♂, 10.VI.2011, Liukan, Hanzhong, Shaanxi province, leg. Liping Zhou; 1♂, 19.VI. 2018; 1♂, 20.VI. 2018; 1♀, 6.VII.2018, Miaowangshan, Baoji, Shaanxi province, leg. Liping Zhou; 1♂, 10.VII.2011; 1♀, SCAU_He2632, 6.VI.2018; 1♀, 10.VII.2011, Heilongtan, Yulin, Shaanxi province, leg. Liping Zhou; 1♂, 12.VI.2018, Huangguan, Ankang, Shaanxi province, leg. Liping Zhou; 1♂, 24.VI.1993, Wanhuashan, Yanan, Shaanxi province, (<abbrev xmlns:xlink="http://www.w3.org/1999/xlink" xlink:title="private collection of Hideyuki Chiba" id="ABBRID0EMBBI" xlink:type="simple">HC</abbrev>); 1♂, 5.VII.1993, Qinlin, Shaanxi province, (<abbrev xmlns:xlink="http://www.w3.org/1999/xlink" xlink:title="private collection of Hideyuki Chiba" id="ABBRID0EQBBI" xlink:type="simple">HC</abbrev>); 1♀, SCAU_He2677, 1.VI.2019, Shennongjia, Hubei province; 1♂, 1.VII.2022, Mianyang, Sichuan province; 1♂, Yunnan province, P. R, China, leg. Xiaoling Fan &amp; Min Wang.</p></tp:treatment-sec><tp:treatment-sec sec-type="diagnosis" id="SECID0EUBBI"><title>Diagnosis.</title><p>Spots in spaces R<sub>1</sub>–R<sub>5</sub> on forewing upperside long radial, reaching discocellular vein. Male genitalia: lateral process of phallus only distally enlarged. Female genitalia: upper margin of lamella postvaginalis slightly concave.</p></tp:treatment-sec><tp:treatment-sec sec-type="description" id="SECID0E5BBI"><title>Description.</title><p>Forewing length 15 ± 0.5 mm in males and 14–15 mm in females (Fig. <xref ref-type="fig" rid="F3">3L–N</xref>). Antenna longer than half length of forewing, and black and white stripes extend to club.</p><p><bold>Male</bold> (Fig. <xref ref-type="fig" rid="F3">3L, M</xref>). Forewing upper side: ground color dark brown with orange-red spots. Spots in spaces R<sub>1</sub>–R<sub>5</sub> long radial and connected to discocellular vein; spots in spaces M<sub>1</sub>–CuA<sub>2</sub> form a broad band, of which spot in space M<sub>1</sub> very small. Cell orange-red; stigma black-grey and thick. Hindwing upper side: ground color same as forewing, central part including cell and spaces Rs-CuA<sub>2</sub> orange-red. Wing under side: ground color red-brown, spots yellow and blurred.</p><p><bold>Female</bold> (Fig. <xref ref-type="fig" rid="F3">3N</xref>). Different from male in reduced spots in spaces R<sub>1</sub>, <sub>2</sub> ; only a pair of small cell spots present on forewing upper side; cell spot and spots in spaces Rs-CuA<sub>2</sub> orange-yellow on hindwing.</p><p><bold>Male genitalia</bold> (Fig. <xref ref-type="fig" rid="F4">4C, D</xref>). Tegumen slightly shorter than uncus; uncus bifurcated at end tip, with closely aligned arms; gnathos well-developed and bifid; valva long and narrow, dorsodistal process narrow and blunt, ventrodistal process irregular rectangular, and rounded with small spines at apex; lateral process of phallus long and distally enlarged with two rows of small spines; juxta horseshoe shaped.</p><p><bold>Female genitalia</bold> (Fig. <xref ref-type="fig" rid="F5">5B</xref>). Papilla analis irregularly triangular in dorsal view; lamella antevaginalis trilobed, lamella postvaginalis U-shaped, with upper margin slightly concave and densely covered with fine hairs; ductus bursae thick and long, and bursa copulatrix oblong and membranous.</p></tp:treatment-sec><tp:treatment-sec sec-type="etymology" id="SECID0E1DBI"><title>Etymology.</title><p>The scientific name is a combination of the prefix <italic>crypt</italic> (meaning hidden) combined with the species name <italic><tp:taxon-name><tp:taxon-name-part taxon-name-part-type="genus" reg="Ochlodes"/><tp:taxon-name-part taxon-name-part-type="species" reg="ochraceus">ochraceus</tp:taxon-name-part></tp:taxon-name></italic>, which refers to the cryptic species of <italic><tp:taxon-name><tp:taxon-name-part taxon-name-part-type="genus" reg="Ochlodes"/><tp:taxon-name-part taxon-name-part-type="species" reg="ochraceus">ochraceus</tp:taxon-name-part></tp:taxon-name></italic>. The name is a masculine adjective.</p></tp:treatment-sec><tp:treatment-sec sec-type="distribution" id="SECID0EWEBI"><title>Distribution.</title><p>China (Shaanxi, Gansu, Hubei, Sichuan, Yunnan).</p></tp:treatment-sec><tp:treatment-sec><!--Section generated to contain objects referenced in tp:taxon-treatment.--><fig id="F3" position="float" orientation="portrait"><object-id xmlns:xlink="http://www.w3.org/1999/xlink" content-type="doi" xlink:type="simple">10.3897/zookeys.1169.102322.figure3</object-id><object-id xmlns:xlink="http://www.w3.org/1999/xlink" content-type="arpha" xlink:type="simple">715966B4-1CE6-5976-9299-7BB2A6EED505</object-id><label>Figure 3.</label><caption><p>Adults of four <italic><tp:taxon-name><tp:taxon-name-part taxon-name-part-type="genus" reg="Ochlodes">Ochlodes</tp:taxon-name-part></tp:taxon-name></italic> species <bold>A–C</bold><italic><tp:taxon-name><tp:taxon-name-part taxon-name-part-type="genus" reg="Ochlodes">O.</tp:taxon-name-part><tp:taxon-name-part taxon-name-part-type="species" reg="ochracea">ochracea</tp:taxon-name-part></tp:taxon-name></italic><bold>A</bold> lectotype, male, Primorsky Kray, Russia <bold>B</bold> male, Primorsky Kray, Russia, <named-content xmlns:xlink="http://www.w3.org/1999/xlink" content-type="dwc:institutional_code" xlink:title="South China Agricultural University" xlink:href="http://grbio.org/institution/south-china-agricultural-university" xlink:type="simple">SCAU</named-content> He2728 <bold>C</bold> male, Amur, Russia <bold>D–G</bold><italic><tp:taxon-name><tp:taxon-name-part taxon-name-part-type="genus" reg="Ochlodes">O.</tp:taxon-name-part><tp:taxon-name-part taxon-name-part-type="species" reg="rikuchina">rikuchina</tp:taxon-name-part></tp:taxon-name></italic> stat. rev. <bold>D</bold> female, Miyanoshita, Japan (<named-content xmlns:xlink="http://www.w3.org/1999/xlink" content-type="dwc:institutional_code" xlink:title="Natural History Museum, London, United Kingdom" xlink:href="http://grbio.org/institution/natural-history-museum-london" xlink:type="simple">NHMUK</named-content>) <bold>E</bold> neotype, male, Iwate, Japan (designated herein), <named-content xmlns:xlink="http://www.w3.org/1999/xlink" content-type="dwc:institutional_code" xlink:title="South China Agricultural University" xlink:href="http://grbio.org/institution/south-china-agricultural-university" xlink:type="simple">SCAU</named-content> He2726 <bold>F</bold> male, Japan, <named-content xmlns:xlink="http://www.w3.org/1999/xlink" content-type="dwc:institutional_code" xlink:title="South China Agricultural University" xlink:href="http://grbio.org/institution/south-china-agricultural-university" xlink:type="simple">SCAU</named-content> He2736 <bold>G</bold> female, Japan, <named-content xmlns:xlink="http://www.w3.org/1999/xlink" content-type="dwc:institutional_code" xlink:title="South China Agricultural University" xlink:href="http://grbio.org/institution/south-china-agricultural-university" xlink:type="simple">SCAU</named-content> He2727 <bold>H</bold><tp:taxon-name><tp:taxon-name-part taxon-name-part-type="genus" reg="Augiades">Augiades</tp:taxon-name-part><tp:taxon-name-part taxon-name-part-type="species" reg="ochracea">ochracea</tp:taxon-name-part><tp:taxon-name-part taxon-name-part-type="infraspecific-rank">var.</tp:taxon-name-part><tp:taxon-name-part taxon-name-part-type="variety" reg="ampittiformis">ampittiformis</tp:taxon-name-part></tp:taxon-name>. holotype, female, Tokyo, Japan <bold>I–K</bold><italic><tp:taxon-name><tp:taxon-name-part taxon-name-part-type="genus" reg="Ochlodes">O.</tp:taxon-name-part><tp:taxon-name-part taxon-name-part-type="species" reg="pseudochraceus">pseudochraceus</tp:taxon-name-part></tp:taxon-name></italic> sp. nov. <bold>I</bold> holotype, male, Zhejiang, <named-content xmlns:xlink="http://www.w3.org/1999/xlink" content-type="dwc:institutional_code" xlink:title="South China Agricultural University" xlink:href="http://grbio.org/institution/south-china-agricultural-university" xlink:type="simple">SCAU</named-content> He2614 <bold>J</bold> paratype, male, Zhejiang, <named-content xmlns:xlink="http://www.w3.org/1999/xlink" content-type="dwc:institutional_code" xlink:title="South China Agricultural University" xlink:href="http://grbio.org/institution/south-china-agricultural-university" xlink:type="simple">SCAU</named-content> He2676 <bold>K</bold> paratypes, female, Zhejiang, <named-content xmlns:xlink="http://www.w3.org/1999/xlink" content-type="dwc:institutional_code" xlink:title="South China Agricultural University" xlink:href="http://grbio.org/institution/south-china-agricultural-university" xlink:type="simple">SCAU</named-content> He2637 <bold>L–N</bold><italic><tp:taxon-name><tp:taxon-name-part taxon-name-part-type="genus" reg="Ochlodes">O.</tp:taxon-name-part><tp:taxon-name-part taxon-name-part-type="species" reg="cryptochraceus">cryptochraceus</tp:taxon-name-part></tp:taxon-name></italic> sp. nov. <bold>L</bold> holotype, male, Hubei, <named-content xmlns:xlink="http://www.w3.org/1999/xlink" content-type="dwc:institutional_code" xlink:title="South China Agricultural University" xlink:href="http://grbio.org/institution/south-china-agricultural-university" xlink:type="simple">SCAU</named-content> He2605 <bold>M</bold> paratype, male, Shaanxi, <named-content xmlns:xlink="http://www.w3.org/1999/xlink" content-type="dwc:institutional_code" xlink:title="South China Agricultural University" xlink:href="http://grbio.org/institution/south-china-agricultural-university" xlink:type="simple">SCAU</named-content> He2678 <bold>N</bold> paratypes, female, Shaanxi, <named-content xmlns:xlink="http://www.w3.org/1999/xlink" content-type="dwc:institutional_code" xlink:title="South China Agricultural University" xlink:href="http://grbio.org/institution/south-china-agricultural-university" xlink:type="simple">SCAU</named-content> He2632.</p></caption><graphic xmlns:xlink="http://www.w3.org/1999/xlink" xlink:href="zookeys-1169-203_article-102322__-g003.jpg" position="float" orientation="portrait" xlink:type="simple" id="oo_877907.jpg"><uri content-type="original_file" xlink:type="simple">https://binary.pensoft.net/fig/877907</uri></graphic></fig><fig id="F4" position="float" orientation="portrait"><object-id xmlns:xlink="http://www.w3.org/1999/xlink" content-type="doi" xlink:type="simple">10.3897/zookeys.1169.102322.figure4</object-id><object-id xmlns:xlink="http://www.w3.org/1999/xlink" content-type="arpha" xlink:type="simple">58C8F4F2-9045-579A-9E6B-B40800BA9E3E</object-id><label>Figure 4.</label><caption><p>Male genitalia of four <italic><tp:taxon-name><tp:taxon-name-part taxon-name-part-type="genus" reg="Ochlodes">Ochlodes</tp:taxon-name-part></tp:taxon-name></italic> species <bold>A, B</bold><italic><tp:taxon-name><tp:taxon-name-part taxon-name-part-type="genus" reg="Ochlodes">O.</tp:taxon-name-part><tp:taxon-name-part taxon-name-part-type="species" reg="pseudochraceus">pseudochraceus</tp:taxon-name-part></tp:taxon-name></italic> sp. nov. <bold>A</bold> holotype, male, <named-content xmlns:xlink="http://www.w3.org/1999/xlink" content-type="dwc:institutional_code" xlink:title="South China Agricultural University" xlink:href="http://grbio.org/institution/south-china-agricultural-university" xlink:type="simple">SCAU</named-content> He2614 <bold>B</bold> paratypes, male, <named-content xmlns:xlink="http://www.w3.org/1999/xlink" content-type="dwc:institutional_code" xlink:title="South China Agricultural University" xlink:href="http://grbio.org/institution/south-china-agricultural-university" xlink:type="simple">SCAU</named-content> He2676 <bold>C, D</bold><italic><tp:taxon-name><tp:taxon-name-part taxon-name-part-type="genus" reg="Ochlodes">O.</tp:taxon-name-part><tp:taxon-name-part taxon-name-part-type="species" reg="cryptochraceus">cryptochraceus</tp:taxon-name-part></tp:taxon-name></italic> sp. nov. <bold>C</bold> holotype, male, <named-content xmlns:xlink="http://www.w3.org/1999/xlink" content-type="dwc:institutional_code" xlink:title="South China Agricultural University" xlink:href="http://grbio.org/institution/south-china-agricultural-university" xlink:type="simple">SCAU</named-content> He2605 <bold>D</bold> paratypes, male, <named-content xmlns:xlink="http://www.w3.org/1999/xlink" content-type="dwc:institutional_code" xlink:title="South China Agricultural University" xlink:href="http://grbio.org/institution/south-china-agricultural-university" xlink:type="simple">SCAU</named-content> He2678 <bold>E</bold>, <bold>F</bold><italic><tp:taxon-name><tp:taxon-name-part taxon-name-part-type="genus" reg="Ochlodes">O.</tp:taxon-name-part><tp:taxon-name-part taxon-name-part-type="species" reg="rikuchina">rikuchina</tp:taxon-name-part></tp:taxon-name></italic> stat. rev. <bold>E</bold> male, <named-content xmlns:xlink="http://www.w3.org/1999/xlink" content-type="dwc:institutional_code" xlink:title="South China Agricultural University" xlink:href="http://grbio.org/institution/south-china-agricultural-university" xlink:type="simple">SCAU</named-content> He2726 <bold>F</bold> male, <named-content xmlns:xlink="http://www.w3.org/1999/xlink" content-type="dwc:institutional_code" xlink:title="South China Agricultural University" xlink:href="http://grbio.org/institution/south-china-agricultural-university" xlink:type="simple">SCAU</named-content> He2736 <bold>G, H</bold><italic><tp:taxon-name><tp:taxon-name-part taxon-name-part-type="genus" reg="Ochlodes">O.</tp:taxon-name-part><tp:taxon-name-part taxon-name-part-type="species" reg="ochraceus">ochraceus</tp:taxon-name-part></tp:taxon-name></italic><bold>G</bold> male, <named-content xmlns:xlink="http://www.w3.org/1999/xlink" content-type="dwc:institutional_code" xlink:title="South China Agricultural University" xlink:href="http://grbio.org/institution/south-china-agricultural-university" xlink:type="simple">SCAU</named-content> He2728 <bold>H</bold> male, Amur, Russia.</p></caption><graphic xmlns:xlink="http://www.w3.org/1999/xlink" xlink:href="zookeys-1169-203_article-102322__-g004.jpg" position="float" orientation="portrait" xlink:type="simple" id="oo_877908.jpg"><uri content-type="original_file" xlink:type="simple">https://binary.pensoft.net/fig/877908</uri></graphic></fig><fig id="F5" position="float" orientation="portrait"><object-id xmlns:xlink="http://www.w3.org/1999/xlink" content-type="doi" xlink:type="simple">10.3897/zookeys.1169.102322.figure5</object-id><object-id xmlns:xlink="http://www.w3.org/1999/xlink" content-type="arpha" xlink:type="simple">054042D7-56A6-551B-B418-CA4B7C0D11A0</object-id><label>Figure 5.</label><caption><p>Female genitalia of four <italic><tp:taxon-name><tp:taxon-name-part taxon-name-part-type="genus" reg="Ochlodes">Ochlodes</tp:taxon-name-part></tp:taxon-name></italic> species <bold>A</bold><italic><tp:taxon-name><tp:taxon-name-part taxon-name-part-type="genus" reg="Ochlodes">O.</tp:taxon-name-part><tp:taxon-name-part taxon-name-part-type="species" reg="pseudochraceus">pseudochraceus</tp:taxon-name-part></tp:taxon-name></italic> sp. nov., <named-content xmlns:xlink="http://www.w3.org/1999/xlink" content-type="dwc:institutional_code" xlink:title="South China Agricultural University" xlink:href="http://grbio.org/institution/south-china-agricultural-university" xlink:type="simple">SCAU</named-content> He2637 <bold>B</bold><italic><tp:taxon-name><tp:taxon-name-part taxon-name-part-type="genus" reg="Ochlodes">O.</tp:taxon-name-part><tp:taxon-name-part taxon-name-part-type="species" reg="cryptochraceus">cryptochraceus</tp:taxon-name-part></tp:taxon-name></italic> sp. nov., <named-content xmlns:xlink="http://www.w3.org/1999/xlink" content-type="dwc:institutional_code" xlink:title="South China Agricultural University" xlink:href="http://grbio.org/institution/south-china-agricultural-university" xlink:type="simple">SCAU</named-content> He2678 <bold>C</bold><italic><tp:taxon-name><tp:taxon-name-part taxon-name-part-type="genus" reg="Ochlodes">O.</tp:taxon-name-part><tp:taxon-name-part taxon-name-part-type="species" reg="rikuchina">rikuchina</tp:taxon-name-part></tp:taxon-name></italic> stat. rev., <named-content xmlns:xlink="http://www.w3.org/1999/xlink" content-type="dwc:institutional_code" xlink:title="South China Agricultural University" xlink:href="http://grbio.org/institution/south-china-agricultural-university" xlink:type="simple">SCAU</named-content> He2727.</p></caption><graphic xmlns:xlink="http://www.w3.org/1999/xlink" xlink:href="zookeys-1169-203_article-102322__-g005.jpg" position="float" orientation="portrait" xlink:type="simple" id="oo_877909.jpg"><uri content-type="original_file" xlink:type="simple">https://binary.pensoft.net/fig/877909</uri></graphic></fig></tp:treatment-sec><ref-list><ref id="B8"><mixed-citation xmlns:xlink="http://www.w3.org/1999/xlink" xlink:type="simple"><person-group><name name-style="western"><surname>Chiba</surname><given-names>H</given-names></name><name name-style="western"><surname>Tsukiyama</surname><given-names>H</given-names></name></person-group> (<year>1996</year>) <article-title>A review of the genus <italic><tp:taxon-name><tp:taxon-name-part taxon-name-part-type="genus">Ochlodes</tp:taxon-name-part></tp:taxon-name></italic> Scudder, 1872, with special reference to the Eurasian species (<tp:taxon-name><tp:taxon-name-part taxon-name-part-type="order">Lepidoptera</tp:taxon-name-part></tp:taxon-name>: <tp:taxon-name><tp:taxon-name-part taxon-name-part-type="family">Hesperiidae</tp:taxon-name-part></tp:taxon-name>).</article-title><source>Butterflies</source><volume>14</volume>: <fpage>3</fpage>–<lpage>16</lpage>. <ext-link xlink:href="https://jglobal.jst.go.jp/en/detailJGLOBALID=200902132111852478" ext-link-type="uri" xlink:type="simple">https://jglobal.jst.go.jp/en/detailJGLOBALID=200902132111852478</ext-link></mixed-citation></ref><ref id="B6"><mixed-citation xmlns:xlink="http://www.w3.org/1999/xlink" xlink:type="simple"><person-group><name name-style="western"><surname>Cai</surname><given-names>JZ</given-names></name><name name-style="western"><surname>Yang</surname><given-names>QS</given-names></name><name name-style="western"><surname>Mu</surname><given-names>ST</given-names></name></person-group> (<year>2011</year>) <source>Monograph of Butterfiles in XiaoLong Mts., Gansu Province.</source><publisher-name>Gansu Science and Technology Press</publisher-name>, <publisher-loc>Lanzhou</publisher-loc>, <size units="page">312 pp</size>.</mixed-citation></ref><ref id="B40"><mixed-citation xmlns:xlink="http://www.w3.org/1999/xlink" xlink:type="simple"><person-group><name name-style="western"><surname>Wu</surname><given-names>CS</given-names></name><name name-style="western"><surname>Hsu</surname><given-names>YF</given-names></name></person-group> (<year>2017</year>) <source>Butterfly of China. Vol. 3.</source><publisher-name>The Straits Publishing House</publisher-name>, <publisher-loc>Fuzhou</publisher-loc>, <size units="page">2036 pp</size>.</mixed-citation></ref></ref-list></tp:taxon-treatment>
